# Supplementary material for: Highly sensitive liquid biopsy Duplex sequencing complements tissue biopsy to enhance detection of clinically relevant genetic variants
Source: Front Oncol. 2022 Dec 27;12:1014592. doi: 10.3389/fonc.2022.1014592 (PMC9831673; doi:10.3389/fonc.2022.1014592)
Supplement: Supplementary file 2 [file Table_1.xlsx]

## Sheet:  Supplementary Table 1
Supplementary Table 1: Reference materials and Patient samples
Liquid biopsy
Liquid reference material Seraseq® ctDNA Complete™ Reference Material 0.05%
Gene	Variant	HGVS	Actual Allele Frequency
BRAF	p.V600E	NM_004333.6:c.1799T>A	0.00052	SNVs
EGFR	p.L858R	NM_005228.5:c.2573T>G	0.00053
EGFR	p.T790M	NM_005228.5:c.2369C>T	0.00058
KRAS	p.G12D	NM_004985.5:c.35G>A	0.000575
KRAS	p.G12C	NM_004985.5:c.34G>T	0.000445
KRAS	p.Q61H	NM_004985.5:c.183A>C	0.00053
NRAS	p.Q61R	NM_002524.5:c.182A>G	0.00057
PIK3CA	p.H1047R	NM_006218.4:c.3140A>G	0.00053
BRCA1	p.K654fs*47	NM_007294.4:c.1961del	0.000515	InDels
BRCA2	p.R2645fs*3	NM_000059.4:c.7934del	0.00053
EGFR	p.L747_P753>S	NM_005228.5:c.2240_2257del	0.000565
EGFR	p.S752_I759delSPKANKEI	NM_005228.5:c.2254_2277del	0.000545
EGFR	p.E746_A750delELREA	NM_005228.5:c.2235_2249del	0.0006
ERBB2	p.A775_G776insYVMA	NM_004448.4:c.2313_2324dup	0.000445
PIK3CA	p.N1068fs*4	NM_006218.4:c.3204_3205insA	0.00053
Liquid reference material Seraseq® ctDNA Complete™ Reference Material 0.1%
Gene	Variant	HGVS	Actual Allele Frequency
BRAF	p.V600E	NM_004333.6:c.1799T>A	0.00104	SNVs
EGFR	p.L858R	NM_005228.5:c.2573T>G	0.00106
EGFR	p.T790M	NM_005228.5:c.2369C>T	0.00116
KRAS	p.G12D	NM_004985.5:c.35G>A	0.00115
KRAS	p.G12C	NM_004985.5:c.34G>T	0.00089
KRAS	p.Q61H	NM_004985.5:c.183A>C	0.00106
NRAS	p.Q61R	NM_002524.5:c.182A>G	0.00114
PIK3CA	p.H1047R	NM_006218.4:c.3140A>G	0.00106
BRCA1	p.K654fs*47	NM_007294.4:c.1961del	0.00103	InDels
BRCA2	p.R2645fs*3	NM_000059.4:c.7934del	0.00106
EGFR	p.L747_P753>S	NM_005228.5:c.2240_2257del	0.00113
EGFR	p.S752_I759delSPKANKEI	NM_005228.5:c.2254_2277del	0.00109
EGFR	p.E746_A750delELREA	NM_005228.5:c.2235_2249del	0.0012
ERBB2	p.A775_G776insYVMA	NM_004448.4:c.2313_2324dup	0.00089
PIK3CA	p.N1068fs*4	NM_006218.4:c.3204_3205insA	0.00106
Liquid reference material Seraseq® ctDNA Complete™ Reference Material 0.5%
Gene	Variant	HGVS	Actual Allele Frequency
BRAF	p.V600E	NM_004333.6:c.1799T>A	0.0048	SNVs
EGFR	p.L858R	NM_005228.5:c.2573T>G	0.0054
EGFR	p.T790M	NM_005228.5:c.2369C>T	0.0046
KRAS	p.G12D	NM_004985.5:c.35G>A	0.0056
KRAS	p.G12C	NM_004985.5:c.34G>T	0.0052
KRAS	p.Q61H	NM_004985.5:c.183A>C	0.0056
NRAS	p.Q61R	NM_002524.5:c.182A>G	0.0054
PIK3CA	p.H1047R	NM_006218.4:c.3140A>G	0.0055
BRCA1	p.K654fs*47	NM_007294.4:c.1961del	0.0046	InDels
BRCA2	p.R2645fs*3	NM_000059.4:c.7934del	0.005
EGFR	p.L747_P753>S	NM_005228.5:c.2240_2257del	0.0059
EGFR	p.S752_I759delSPKANKEI	NM_005228.5:c.2254_2277del	0.005
EGFR	p.E746_A750delELREA	NM_005228.5:c.2235_2249del	0.0064
ERBB2	p.A775_G776insYVMA	NM_004448.4:c.2313_2324dup	0.0042
PIK3CA	p.N1068fs*4	NM_006218.4:c.3204_3205insA	0.0055
Liquid reference material Seraseq® ctDNA Complete™ Reference Material 1%
Gene	Variant	HGVS	Actual Allele Frequency
BRAF	p.V600E	NM_004333.6:c.1799T>A	0.0102	SNVs
BRCA1	p.K654fs*47	NM_007294.4:c.1961del	0.0099
BRCA2	p.R2645fs*3	NM_000059.4:c.7934del	0.0094
EGFR	p.L858R	NM_005228.5:c.2573T>G	0.0107
EGFR	p.T790M	NM_005228.5:c.2369C>T	0.0099
EGFR	p.L747_P753>S	NM_005228.5:c.2240_2257del	0.0115
EGFR	p.S752_I759delSPKANKEI	NM_005228.5:c.2254_2277del	0.0106
EGFR	p.E746_A750delELREA	NM_005228.5:c.2235_2249del	0.0118
ERBB2	p.A775_G776insYVMA	NM_004448.4:c.2313_2324dup	0.0094	InDels
KRAS	p.G12D	NM_004985.5:c.35G>A	0.0109
KRAS	p.G12C	NM_004985.5:c.34G>T	0.0104
KRAS	p.Q61H	NM_004985.5:c.183A>C	0.0097
NRAS	p.Q61R	NM_002524.5:c.182A>G	0.0109
PIK3CA	p.H1047R	NM_006218.4:c.3140A>G	0.0109
PIK3CA	p.N1068fs*4	NM_006218.4:c.3204_3205insA	0.0109
Liquid reference material Seraseq® ctDNA Complete™ Reference Material 5%
Gene	Variant	HGVS	Actual Allele Frequency
BRAF	p.V600E	NM_004333.6:c.1799T>A	0.0526	SNVs
BRCA1	p.K654fs*47	NM_007294.4:c.1961del	0.0479
BRCA2	p.R2645fs*3	NM_000059.4:c.7934del	0.0461
EGFR	p.L858R	NM_005228.5:c.2573T>G	0.053
EGFR	p.T790M	NM_005228.5:c.2369C>T	0.0503
EGFR	p.L747_P753>S	NM_005228.5:c.2240_2257del	0.0602
EGFR	p.S752_I759delSPKANKEI	NM_005228.5:c.2254_2277del	0.0514
EGFR	p.E746_A750delELREA	NM_005228.5:c.2235_2249del	0.0572
ERBB2	p.A775_G776insYVMA	NM_004448.4:c.2313_2324dup	0.0512	InDels
KRAS	p.G12D	NM_004985.5:c.35G>A	0.0535
KRAS	p.G12C	NM_004985.5:c.34G>T	0.0528
KRAS	p.Q61H	NM_004985.5:c.183A>C	0.0489
NRAS	p.Q61R	NM_002524.5:c.182A>G	0.0547
PIK3CA	p.H1047R	NM_006218.4:c.3140A>G	0.0498
PIK3CA	p.N1068fs*4	NM_006218.4:c.3204_3205insA	0.0498
Liquid reference material Seraseq® ctDNA Complete™ Reference Material WT
Gene	Variant	HGVS	Actual Allele Frequency
BRAF	p.V600E	NM_004333.6:c.1799T>A	0	SNVs
BRCA1	p.K654fs*47	NM_007294.4:c.1961del	1e-05
BRCA2	p.R2645fs*3	NM_000059.4:c.7934del	0
EGFR	p.L858R	NM_005228.5:c.2573T>G	1e-05
EGFR	p.T790M	NM_005228.5:c.2369C>T	9e-05
EGFR	p.L747_P753>S	NM_005228.5:c.2240_2257del	0
EGFR	p.S752_I759delSPKANKEI	NM_005228.5:c.2254_2277del	1e-05
EGFR	p.E746_A750delELREA	NM_005228.5:c.2235_2249del	8e-05
ERBB2	p.A775_G776insYVMA	NM_004448.4:c.2313_2324dup	7e-05	InDels
KRAS	p.G12D	NM_004985.5:c.35G>A	0.00012
KRAS	p.G12C	NM_004985.5:c.34G>T	1e-05
KRAS	p.Q61H	NM_004985.5:c.183A>C	4e-05
NRAS	p.Q61R	NM_002524.5:c.182A>G	6e-05
PIK3CA	p.H1047R	NM_006218.4:c.3140A>G	6e-05
PIK3CA	p.N1068fs*4	NM_006218.4:c.3204_3205insA	6e-05
internal control: BRAF c.1799T>A p.(V600E): 0.18%
Gene	Variant	HGVS	Actual Allele Frequency
BRAF	p.V600E	NM_004333.6:c.1799T>A	0.0018	SNV
Tissue biopsy
Tissue reference material: Quantitative Multiplex Reference Standard (FFPE) (Horizon)
Gene	Variant	HGVS	Actual Allele Frequency
BRAF	p.V600E	NM_004333.6:c.1799T>A	0.1269	SNVs
EGFR	p.G719S	NM_005228.5:c.2155G>A	0.242
KRAS	p.G13D	NM_004985.5:c.38G>A	0.1375
KRAS	p.G12D	NM_004985.5:c.35G>A	0.0575
NRAS	p.Q61K	NM_002524.5:c.182A>G	0.1228
PIK3CA	p.H1047R	NM_006218.4:c.3140A>G	0.1813
PIK3CA	p.E545K	NM_006218.4:c.1633G>A	0.0834
internal control: MSH2 c.770del p.(Val257Aspfs*17): 33% + MSH2 c.2548G>T: p.(Glu850*): 35%
Gene	Variant	HGVS	Actual Allele Frequency
MSH2	p.E850*	NM_000251.3:c.2548G>T	0.35	SNV
MSH2	p.V257Dfs*17	NM_000251.3:c.770del	0.33	InDel
internal control: MSH2 c.2548G>T p.(Glu850*): 14.33% + c.770del p.(Val257Aspfs*17): 14.67%
Gene	Variant	HGVS	Actual Allele Frequency
MSH2	p.E850*	NM_000251.3:c.2548G>T	0.14	SNV
MSH2	p.V257Dfs*17	NM_000251.3:c.770del	0.15	InDel
internal control: MSH6 c.3128dup p.(Asn1043Lysfs*23) + c.3964G>T p.Glu1322*: 22%
Gene	Variant	HGVS	Actual Allele Frequency
MSH6	p.E1322*	NM_000179.3:c.3964G>T	0.23	SNV
MSH6	p.N1043Kfs*23	NM_000179.3:c.3128dup	0.22	InDel
internal control: MLH1 c.2224C>T p.(Gln742*): 31%
Gene	Variant	HGVS	Actual Allele Frequency
MLH1	p.Q742*	NM_000249.4:c.2224C>T	0.31	SNV
internal control: MSH6 c.3261del p.(Phe1088Serfs*2): 17%
Gene	Variant	HGVS	Actual Allele Frequency
MSH6	p.F1088Sfs*2	NM_000179.3:c.3261del	0.17	InDel
internal control: APC c.4348C>T p.(Arg1450*): 12%
Gene	Variant	HGVS	Actual Allele Frequency
APC	p.R1450*	NM_000038.6:c.4348C>T	0.12	SNV
internal control: GNAS c.601C>T p.(Arg201Cys): 36%
Gene	Variant	HGVS	Actual Allele Frequency
GNAS	p.R201C	NM_000516.7:c.601C>T	0.36	SNV
internal control: NF2 c.169C>T p.(Arg57*): het
Gene	Variant	HGVS	Actual Allele Frequency
NF2	p.R57*	NM_000268.4:c.169C>T	0.67	SNV
internal control: BRCA2 c.538A>T p.(Ile180Phe) Keimbahn: het
Gene	Variant	HGVS	Actual Allele Frequency
BRCA2	p.I180F	NM_000059.4:c.538A>T	0.48	SNV
internal control: NF2 c.222G>A p.(Trp74*): 81%
Gene	Variant	HGVS	Actual Allele Frequency
NF2	p.W74*	NM_000268.4:c.222G>A	0.81	SNV
internal control: WT
Gene	Variant	HGVS	Actual Allele Frequency
no pathogenic variants expected
Tissue WT reference material: Ashkenazim Son FFPE Reference Standard NA24385 (SensID)
Gene	Variant	HGVS	Actual Allele Frequency
no pathogenic variants expected
unsolved case 1: prostate cancer
Gene	Variant	HGVS	Actual Allele Frequency
?
unsolved case 2: PROS (skin fibroblasts)
Gene	Variant	HGVS	Actual Allele Frequency
?

## Sheet: Supplementary Table 2
Supplementary Table 2: Target Region
Cancer and PROS associated genes
Gene	Transcript	Region	Disease	Actionable (ESMO guideline)	Actionable (Trial-based)	Mosaic disease Diagnosis
PIK3CA	NM_006218.4	whole coding	Tumor (Breast), Overgrowth Syndrome	X		X
BRCA1	NM_007294.4	whole coding	Tumor (Breast, Ovarial)		X
BRCA2	NM_000059.4	whole coding	Tumor (Breast, Ovarial)		X
TP53	NM_000546.6	whole coding	Tumor		X
ERBB2	NM_004448.4	whole coding	Tumor (Breast)		X
EGFR	NM_005228.5	exons 18-21	Tumor (Non-small cell lung cancer)	X
ESR1	NM_000125.4	V376-A382, T460-V478, N532-L540, K303R	Tumor (Breast)		X
AKT1	NM_001382430.1	E17K	Tumor (Breast), Overgrowth Syndrome		X	X
KRAS	NM_004985.5	whole coding (G12-G13, Q61)	Tumor (Non-small cell lung cancer, colorectal)	X
NRAS	NM_002524.5	whole coding (G12-G13, Q61)	Tumor (Non-small cell lung cancer, colorectal)	X
BRAF	NM_004333.6	whole coding (D454-G-474, V600E)	Tumor (Non-small cell lung cancer, melanom)	X
AKT3	NM_005465.7	whole coding	Overgrowth Syndrome			X
PIK3R2	NM_005027.4	whole coding	Overgrowth Syndrome			X
GNAQ	NM_002072.5	whole coding	Overgrowth Syndrome			X
MTOR	NM_004958.4	whole coding	Overgrowth Syndrome			X
GNAS	NM_000516.7	whole coding	Overgrowth Syndrome			X
GNA11	NM_002067.5	whole coding	Overgrowth Syndrome			X
EPHB4	NM_004444.5	whole coding	Overgrowth Syndrome			X
RASA1	NM_002890.3	whole coding	Overgrowth Syndrome			X
SMO	NM_005631.5	whole coding	Overgrowth Syndrome			X
MAP2K1	NM_002755.4	whole coding	Overgrowth Syndrome			X
CCND2	NM_001759.4	whole coding	Overgrowth Syndrome			X
FGFR1	NM_023110.3	whole coding	Overgrowth Syndrome			X
HRAS	NM_005343.4	whole coding	Overgrowth Syndrome			X
NF1	NM_001042492.3	whole coding	Tumor			X
NF2	NM_000268.4	whole coding	Tumor			X
PTEN	NM_000314.8	whole coding	Tumor			X
APC	NM_000038.6	whole coding	Tumor			X
MEN1	NM_001370259.2	whole coding	Tumor			X
MSH6	NM_000179.3	whole coding	Lynch Syndrome			X
MLH1	NM_000249.4	whole coding	Lynch Syndrome			X
MSH2	NM_000251.3	whole coding	Lynch Syndrome			X
PMS2	NM_000535.7	whole coding	Lynch Syndrome			X
Identity control SNPs
Chromosome	Position	Ref	Alt	dbSNP
chr10	129200964	G	A	rs11017876
chr3	37627112	T	C	rs1155741
chr4	27162478	T	G	rs11940551
chr3	17077268	C	T	rs17272796
chr1	14096821	T	C	rs1210110
chr14	96103099	A	G	rs4905366
chr2	8178735	A	G	rs1364054
chr5	88416354	C	T	rs9293511
chr2	29455267	A	G	rs2256740
chr9	98229389	C	G	rs2066829
chr17	20851735	A	G	rs11655512
chr2	47693959	G	A	rs3732183
chr11	32417945	T	C	rs16754
chr5	176636882	C	T	rs1363405
chr5	112162854	T	C	rs2229992
chr13	35252882	T	C	rs9572094

## Sheet: Supplementary Table 3
Supplementary Table 3: Probe positions
Chromosome	Start	Stop	Name	Score	Strand	Code	Seq	Len
chr7	6002452	6002572	PMS2_5.2	16	-	good	AATGGGAAAATTATCCAGAAAACCCCCTACCCCCGCCCCAGAGGGACCACAGTCAGCGTGCAGCAGTTATTTTCCACACTACCTGTGCGCCATAAGGAATTTCAAAGGAATATTAAGAAG	120
chr7	6002560	6002680	PMS2_5.1	16	-	good	ATGGGTCTCTCACTGAACACACCATGCCTGGTATTCTCTCACAGCGATGTCACCATTTCTACCTGCCACGCATCGGCGAAGGTTGGAACTCGACTGATGTTTGATCACAATGGGAAAATT	120
chr7	6003680	6003800	PMS2_4.2	15	-	good	TCTTTCAGCTCTGAAACATCACACATCTAAGATTCAAGAGTTTGCCGACCTAACTCAGGTTGAAACTTTTGGCTTTCGGGGGGAAGCTCTGAGCTCACTTTGTGCACTGAGGTGATACAA	120
chr7	6003730	6003849	PMS2_4.1	15	-	good	TATTTTGTTGTTATAGCACTTGAGATATCTTAGTCCTTACTTTACACTCTCTTTCAGCTCTGAAACATCACACATCTAAGATTCAAGAGTTTGCCGACCTAACTCAGGTTGAAACTTTT	119
chr7	6003939	6004059	PMS2_3.2	15	-	good	GATCTAAAGCTTAAGGACTATGGAGTGGATCTTATTGAAGTTTCAGACAATGGATGTGGGGTAGAAGAAGAAAACTTCGAAGGCTTAAGTAAGTTGACTTTTTCTAATCCTATTATAAAA	120
chr7	6003999	6004119	PMS2_3.1	15	-	good	TATAAAAACTGATAGCATGGGTCCGTTTTTAATAAATATGTAAATATTTTAAACTTTCTAGATCTAAAGCTTAAGGACTATGGAGTGGATCTTATTGAAGTTTCAGACAATGGATGTGGG	120
chr7	6005858	6005978	PMS2_2.2	15	-	good	TTTGCTCTGGGCAGGTGGTACTGAGTCTAAGCACTGCGGTAAAGGAGTTAGTAGAAAACAGTCTGGATGCTGGTGCCACTAATATTGGTAAGTTTGGGAGAGTTTTAAGCCACAAGAAAT	120
chr7	6005920	6006040	PMS2_2.1	15	-	good	TTTCTCTAGTACAGAACCTGCTAAGGCCATCAAACCTATTGATCGGAAGTCAGTCCATCAGATTTGCTCTGGGCAGGTGGTACTGAGTCTAAGCACTGCGGTAAAGGAGTTAGTAGAAAA	120
chr17	20948362	20948482	779740_44030931_Identity_kit_hg38_Target_35_1	13	+	good	CCCAAGTGATCCTCCTGCCTCAGCCTCCTGAGTAGCTGGGACTACACATCTACCCAGCAAGATCATTATAATCACACCTGTACCCTCTGGTCACCAAAGGATGTGAATTTTAAGTGGAGG	120
chr17	31229125	31229245	779244_43818975_chr17:31229019-31229470_2	11	+	good	GATCAACATGACTGGCTTCCTTTGTGCCCTTGGGGGAGTGTGCCTCCAGCAGAGAAGCAATTCTGGCCTGGCAACCTATAGCCCACCCATGGGTCCAGTCAGTGAACGTAAGGGTTCTAT	120
chr17	31229194	31229314	NF1_21.3	11	+	good	GGCAACCTATAGCCCACCCATGGGTCCAGTCAGTGAACGTAAGGGTTCTATGATTTCAGTGATGTCTTCAGAGGGAAACGCAGATACACCTGTCAGCAAATTTATGGATCGGCTGTTGTC	120
chr17	31229337	31229457	NF1_21.4	11	+	good	AAGTGGGACTTCAAATACGGACCAATGTTAAGGATCTGGTGGGTCTAGAATTGAGTCCTGCTCTGTATCCAATGCTATTTAACAAATTGAAGAATACCATCAGCAAGTTTTTTGACTCCC	120
chr17	31229815	31229935	NF1_22.1	11	+	good	GTATTTGTTCTTTCTTTAGGTTTTATTGACTGATACCAATACTCAATTTGTAGAACAAACCATAGCTATAATGAAGAACTTGCTAGATAATCATACTGAAGGCAGCTCTGAACATCTAGG	120
chr17	31229889	31230009	NF1_22.2	11	+	good	AGAACTTGCTAGATAATCATACTGAAGGCAGCTCTGAACATCTAGGGCAAGCTAGCATTGAAACAATGATGTTAAATCTGGTCAGGTAAGCATTCTACTGAAATGTAGCAGAAACATTTT	120
chr17	31228978	31229097	NF1_21.1	10	+	good	CTAATTAAGGTTTAATTCATGCTTTGCACAAAAATTTTGTGTTTAGGCTGCTGAAAGCCTTCACAAGACCATTGTTAAGAGGCGAATGTCCCATGTGAGTGGAGGAGGATCCATAGATT	119
chr17	31229033	31229153	NF1_21.2	10	+	good	AGCCTTCACAAGACCATTGTTAAGAGGCGAATGTCCCATGTGAGTGGAGGAGGATCCATAGATTTGTCTGACACAGACTCCCTACAGGAATGGATCAACATGACTGGCTTCCTTTGTGCC	120
chr17	31230228	31230348	NF1_23.1	10	+	good	TAATTTTTTTATTGTTTCTATGTCTATATAGGTATGTTCGTGTGCTTGGGAATATGGTCCATGCAATTCAAATAAAAACGAAACTGTGTCAATTAGTTGAAGTAATGATGGCAAGGAGAG	120
chr17	31230288	31230408	NF1_23.2	10	+	good	ATGCAATTCAAATAAAAACGAAACTGTGTCAATTAGTTGAAGTAATGATGGCAAGGAGAGATGACCTCTCATTTTGCCAAGAGATGAAATTTAGGTGAGTTCTCAAAAGAGCAATGTAGG	120
chr17	31230794	31230914	NF1_24.1	10	+	good	CTTCAAAAACATTGTTTGCTGTTTCTCTTTTCTCCACCATTCTATAGGAATAAGATGGTAGAATACCTGACAGACTGGGTTATGGGAACATCAAACCAAGCAGCAGATGATGATGTAAAA	120
chr17	31230854	31230974	NF1_24.2	10	+	good	GAATACCTGACAGACTGGGTTATGGGAACATCAAACCAAGCAGCAGATGATGATGTAAAATGTCTTACAAGGTAAAAAAAGAATGACCTTCAAGTATTAGTGGGTTTTACTGTGAGAGTT	120
chr17	31265181	31265300	NF1_36.1	10	+	good	AGTAGACAACATAAAGCCTCATAATTACTCTGTTATTTTTCTTTTAGGCATCAGGTACATGAAAAAGAAGAATTCAAGGCTTTGAAAACGTTAAGTATTTTCTACCAAGCTGGGACTTC	119
chr17	31265193	31265313	NF1_36.2	10	+	good	AAAGCCTCATAATTACTCTGTTATTTTTCTTTTAGGCATCAGGTACATGAAAAAGAAGAATTCAAGGCTTTGAAAACGTTAAGTATTTTCTACCAAGCTGGGACTTCCAAAGCTGGGAAT	120
chr17	31265253	31265373	NF1_36.3	10	+	good	TTCAAGGCTTTGAAAACGTTAAGTATTTTCTACCAAGCTGGGACTTCCAAAGCTGGGAATCCTATTTTTTATTATGTTGCACGGAGGTAAGAAATACTATGTTTTGGGTCTCTTAACAGA	120
chr17	31265280	31265399	NF1_36.4	10	+	good	TTCTACCAAGCTGGGACTTCCAAAGCTGGGAATCCTATTTTTTATTATGTTGCACGGAGGTAAGAAATACTATGTTTTGGGTCTCTTAACAGAATTTTTTAAATTATAGCAAATATAGA	119
chr17	31226434	31226554	NF1_18.1	9	+	good	GATAGTGCAGCAGGATGCAGCGGAACCCCCCCGATTTGCCGACAAGCCCAGACCAAACTAGAAGTGGCCCTGTACATGTTTCTGTGGAACCCTGACACTGAAGCTGTTCTGGTTGCCATG	120
chr17	31226499	31226619	779244_43818972_chr17:31226429-31226689_2	9	+	good	GGCCCTGTACATGTTTCTGTGGAACCCTGACACTGAAGCTGTTCTGGTTGCCATGTCCTGTTTCCGCCACCTCTGTGAGGAAGCAGATATCCGGTGTGGGGTGGATGAAGTGTCAGTGCA	120
chr17	31226587	31226707	NF1_18.2	9	+	good	ATCCGGTGTGGGGTGGATGAAGTGTCAGTGCATAACCTCTTGCCCAACTATAACACATTCATGGAGTTTGCCTCTGTCAGCAATATGATGTCAACAGGTAAATGTGAATAGTGGTTTTTT	120
chr17	31227198	31227318	NF1_19.1	9	+	good	TGCTGTTGTATTTGCTTAGGAAGAGCAGCACTTCAGAAAAGAGTGATGGCACTGCTGAGGCGCATTGAGCATCCCACTGCAGGAAACACTGAGGTATGCCCTTAGCAACAGAAACACCCC	120
chr17	31227473	31227593	NF1_20.1	9	+	good	TTTAGCTCTAGACTAAGTTGCTTTCAAGTGATAATTGCCTTCATTTTAGGCTTGGGAAGATACACATGCAAAATGGGAACAAGCAACAAAGCTAATCCTTAACTATCCAAAAGCCAAAAT	120
chr17	31227533	31227653	NF1_20.2	9	+	good	TACACATGCAAAATGGGAACAAGCAACAAAGCTAATCCTTAACTATCCAAAAGCCAAAATGGAAGATGGCCAGGTAAGTCTGTAAAGTTGACTTTTGTCTGTTAACTGATCTGCTAAATA	120
chr20	58854539	58854659	779244_43819115_chr20:58853260-58855338_12	7	+	good	CGCAGCCGATCCCGACTCCGGGGCAGCCCCTGCCGCCCCAGCCGATCCCGACTCCGGGGCGGCCCCTGACGCCCCAGCCGATCCCGACTCCGGGGCGGCCCCTGACGCCCCAGCCGATCC	120
chr7	100812810	100812930	779244_43819258_chr7:100812741-100812999_2	7	-	good	AATCAAGACCCTGAAGGGTGGCTACACGGAGCGGCAGCGGCGTGAGTTTCTGAGCGAGGCCTCCATCATGGGCCAGTTCGAGCACCCCAATATCATCCGCCTGGAGGGCGTGGTCACCAA	120
chr17	31225079	31225199	NF1_17.1	6	+	good	TTTATTTTTTTCTAGCAGGCAGATAGAAGTTCCTGTCACTTTCTCCTTTTTTACGGGGTAGGATGTGATATTCCTTCTAGTGGAAATACCAGTCAAATGTCCATGGATCATGAAGAATTA	120
chr17	31225152	31225272	NF1_17.2	6	+	good	CTTCTAGTGGAAATACCAGTCAAATGTCCATGGATCATGAAGAATTACTACGTACTCCTGGAGCCTCTCTCCGGAAGGGAAAAGGGAACTCCTCTATGGTCAGCTTCTTCTGTACTTTTT	120
chr7	6008947	6009067	PMS2_1.1	6	-	good	CCTGGAGGGAACTTTCCCAGTCCCCGAGGCGGATCGGGTGTTGCATCCATGGAGCGAGCTGAGAGCTCGAGGTGAGCGGGGCTCGCAGTCTTCCGGTGTCCCCTCTCGCGCGCCCTCTTT	120
chr1	114713862	114713982	NRAS_2.2	5	-	good	CCAGGATTCTTACAGAAAACAAGTGGTTATAGATGGTGAAACCTGTTTGTTGGACATACTGGATACAGCTGGACAAGAAGAGTACAGTGCCATGAGAGACCAATACATGAGGACAGGCGA	120
chr17	31214397	31214516	NF1_13.1	5	+	good	TAGCTATTATCCTGAGTCTTATGTCTGATACCATGTTTTTGTTTTGTTTTTAGAGTCTTACATTTAAAGAAAAAGTAACAAGCCTTAAATTTAAAGAAAAACCTACAGACCTGGAGACA	119
chr17	31214434	31214554	NF1_13.2	5	+	good	TTTGTTTTGTTTTTAGAGTCTTACATTTAAAGAAAAAGTAACAAGCCTTAAATTTAAAGAAAAACCTACAGACCTGGAGACAAGAAGCTATAAGTATCTTCTCTTGTCCATGGTGAAACT	120
chr17	31214494	31214614	NF1_13.3	5	+	good	AAAACCTACAGACCTGGAGACAAGAAGCTATAAGTATCTTCTCTTGTCCATGGTGAAACTAATTCATGCAGATCCAAAGCTCTTGCTTTGTGTAAGTATTTTTTTATGAAATGTCTCAAA	120
chr17	31223416	31223536	NF1_16.1	5	+	good	GTAACAATGAACTTTATGTTACTGCAGCTCACAAATGCTTTTTTACATCTGCAAGAAATTAACTAGTCATCAAATGCTTAGTAGCACAGAAATTCTCAAGTGGTTGCGGGAAATATTGAT	120
chr17	31223476	31223596	NF1_16.2	5	+	good	AACTAGTCATCAAATGCTTAGTAGCACAGAAATTCTCAAGTGGTTGCGGGAAATATTGATCTGCAGGAATAAATTTCTTCTTAAAAATAAGGTAAGCAAAATGACATATTTAAAAAATGG	120
chr19	3110241	3110361	779244_43819067_chr19:3110143-3110338_2	5	+	good	AGCTCGTCTACCAGAACATCTTCACCGCCATGCAGGCCATGATCCGGGCCATGGAGACGCTCAAGATCCTCTACAAGTACGAGCAGAACAAGGTGAGCCCGCGGGCGCCTGGGGAGGGGA	120
chr7	100807472	100807592	779244_43819257_chr7:100807359-100807585_1	5	-	good	TCTGCTCTCCAGCTAAACGACGGACAGTTCACAGTCATCCAGCTCGTGGGCATGCTGCGGGGCATCGCCTCGGGCATGCGGTACCTTGCCGAGATGAGCTACGTCCACCGAGACCTGGCT	120
chr9	77721319	77721439	GNAQ_7.2	5	-	good	AAAATTATCTACTCCCACTTCACGTGCGCCACAGACACCGAGAATATCCGCTTTGTCTTTGCTGCCGTCAAGGACACCATCCTCCAGTTGAACCTGAAGGAGTACAATCTGGTCTAATTG	120
chr9	77922142	77922262	GNAQ_2.2	5	-	good	GGCTTCACCAAGCTGGTGTATCAGAACATCTTCACGGCCATGCAGGCCATGATCAGAGCCATGGACACACTCAAGATCCCATACAAGTATGAGCACAATAAGGTAGGTGCGACTCTTCAT	120
chr1	114716044	114716164	NRAS_1.2	4	-	good	TGAAATGACTGAGTACAAACTGGTGGTGGTTGGAGCAGGTGGTGTTGGGAAAAGCGCACTGACAATCCAGCTAATCCAGAACCACTTTGTAGATGAATATGATCCCACCATAGAGGTGAG	120
chr17	31232059	31232179	NF1_25.1	4	+	good	TTTTTTTTTTCAGAGATTTGGACCAGGCAAGCATGGAAGCAGTAGTTTCACTTCTAGCTGGTCTCCCTCTGCAGCCTGAAGAAGGAGATGGTGTGGAATTGATGGAAGCCAAATCACAGT	120
chr17	31232119	31232239	NF1_25.2	4	+	good	GTCTCCCTCTGCAGCCTGAAGAAGGAGATGGTGTGGAATTGATGGAAGCCAAATCACAGTTATTTCTTAAGTAAATTTCAGTCACCAAAAAACATAAAGCAAAAAGCAAATAAAGCCCCC	120
chr17	31232685	31232805	NF1_26.1	4	+	good	TTTTTATTTCTCAGATACTTCACATTATTTATGAACCTTTTGAATGACTGCAGTGAAGTTGAAGATGAAAGTGCGCAAACAGGTGGCAGGAAACGTGGCATGTCTCGGAGGCTGGCATCA	120
chr17	31232766	31232886	NF1_26.2	4	+	good	GGTGGCAGGAAACGTGGCATGTCTCGGAGGCTGGCATCACTGAGGCACTGTACGGTCCTTGCAATGTCAAACTTACTCAATGCCAACGTAGACAGTGGTCTCATGCACTCCATAGGTGAG	120
chr17	31233000	31233120	NF1_27.1	4	+	good	GGCTTAGGTTACCACAAGGATCTCCAGACAAGAGCTACATTTATGGAAGTTCTGACAAAAATCCTTCAACAAGGCACAGAATTTGACACACTTGCAGAAACAGTATTGGCTGATCGGTTT	120
chr17	31233094	31233214	NF1_27.2	4	+	good	CAGAAACAGTATTGGCTGATCGGTTTGAGAGATTGGTGGAACTGGTCACAATGATGGGTGATCAAGGAGAACTCCCTATAGCGATGGCTCTGGCCAATGTGGTTCCTTGTTCTCAGTGGG	120
chr17	31235593	31235713	NF1_28.1	4	+	good	TTTTGTTTTGTTCTCAGGATGAACTAGCTCGAGTTCTGGTTACTCTGTTTGATTCTCGGCATTTACTCTACCAACTGCTCTGGAACATGTTTTCTAAAGAAGTAGAATTGGCAGACTCCA	120
chr17	31235660	31235780	NF1_28.2	4	+	good	CTACCAACTGCTCTGGAACATGTTTTCTAAAGAAGTAGAATTGGCAGACTCCATGCAGACTCTCTTCCGAGGCAACAGCTTGGCCAGTAAAATAATGACATTCTGTTTCAAGGTTTGTAT	120
chr17	31235881	31236001	NF1_29.1	4	+	good	CAGGTATAATAAACTCCTATTCGTGCATTTCTGTAGGTATATGGTGCTACCTATCTACAAAAACTCCTGGATCCTTTATTACGAATTGTGATCACATCCTCTGATTGGCAACATGTTAGC	120
chr17	31235941	31236061	NF1_29.2	4	+	good	AAACTCCTGGATCCTTTATTACGAATTGTGATCACATCCTCTGATTGGCAACATGTTAGCTTTGAAGTGGATCCTACCAGGTTTGTCATCTTTTCACATAGAACCGCTGTTTTTTGTTTT	120
chr17	31258324	31258444	NF1_32.1	4	+	good	CTCAACTCCTTGTTTTTAGGTGGTTAGCCAGCGTTTCCCTCAGAACAGCATCGGTGCAGTAGGAAGTGCCATGTTCCTCAGATTTATCAATCCTGCCATTGTCTCACCGTATGAAGCAGG	120
chr17	31258399	31258519	NF1_32.2	4	+	good	CCTCAGATTTATCAATCCTGCCATTGTCTCACCGTATGAAGCAGGGATTTTAGATAAAAAGCCACCACCTAGAATCGAAAGGGGCTTGAAGTTAATGTCAAAGGTGAATTATTTTGATAA	120
chr17	31258992	31259112	NF1_33.1	4	+	good	AAATAATCTGATTATTTATAACCCTGTTTTATTGTGTAGATACTTCAGAGTATTGCCAATCATGTTCTCTTCACAAAAGAAGAACATATGCGGCCTTTCAATGATTTTGTGAAAAGCAAC	120
chr17	31259052	31259172	NF1_33.2	4	+	good	CATGTTCTCTTCACAAAAGAAGAACATATGCGGCCTTTCAATGATTTTGTGAAAAGCAACTTTGATGCAGCACGCAGGTAATTTTCTTGCCACTTACTCAGTTGCTCTGTTTGAATCAAA	120
chr17	31260339	31260459	NF1_34.1	4	+	good	AAAATTCTAATGACTTTGCATTTTTGAAGGTTTTTCCTTGATATAGCATCTGATTGTCCTACAAGTGATGCAGTAAATCATAGTCTTTCCTTCATAAGTGACGGCAATGTGCTTGCTTTA	120
chr17	31260406	31260526	NF1_34.2	4	+	good	ATGCAGTAAATCATAGTCTTTCCTTCATAAGTGACGGCAATGTGCTTGCTTTACATCGTCTACTCTGGAACAATCAGGAGAAAATTGGGCAGTATCTTTCCAGCAACAGGTAAGATTTCC	120
chr17	31261680	31261800	NF1_35.1	4	+	good	TTTTTTTTCTAAGTAGTTTGCTGTATCTAGGGATCATAAAGCTGTTGGAAGACGACCTTTTGATAAGATGGCAACACTTCTTGCATACCTGGGTCCTCCAGAGCACAAACCTGTGGCAGA	120
chr17	31261752	31261872	NF1_35.2	4	+	good	AACACTTCTTGCATACCTGGGTCCTCCAGAGCACAAACCTGTGGCAGATACACACTGGTCCAGCCTTAACCTTACCAGTTCAAAGTTTGAGGAATTTATGACTAGGTAAAGTACAACCTT	120
chr19	3110121	3110241	779244_43819067_chr19:3110143-3110338_1	4	+	good	CCCGCCCTCACGTGCCCCGTCCCCCAGGCACGGGCGAGAGCGGGAAGAGCACGTTCATCAAGCAGATGCGCATCATCCACGGCGCCGGCTACTCGGAGGAGGACAAGCGCGGCTTCACCA	120
chr19	3120963	3121083	779244_43819072_chr19:3120983-3121184_1	4	+	good	AGCCTCACCCTCTGCCCTCCCCCAGGTCCCCAGCGGGACGCCCAGGCGGCGCGGGAGTTCATCCTGAAGATGTTCGTGGACCTGAACCCCGACAGCGACAAGATCATCTACTCACACTTC	120
chr7	100805597	100805717	779244_43819255_chr7:100805495-100805699_1	4	-	good	AGAGCTTCTTCCCCTCTTTCCAGGTGATCAATGCCATTGAACAGGACTACCGGCTGCCCCCGCCCCCAGACTGTCCCACCTCCCTCCACCAGCTCATGCTGGACTGTTGGCAGAAAGACC	120
chr7	100806374	100806494	779244_43819256_chr7:100806414-100806574_2	4	-	good	TGGAGTTACGGGATTGTGATGTGGGAGGTGATGTCATTTGGGGAGAGGCCGTACTGGGACATGAGCAATCAGGACGTAAGTGTCCCGTGGTCCTACCAAGCTTTCCTCGAGTGTTCTCTC	120
chr7	100807352	100807472	779244_43819257_chr7:100807359-100807585_2	4	-	good	GCTCGCAACATCCTAGTCAACAGCAACCTCGTCTGCAAAGTGTCTGACTTTGGCCTTTCCCGATTCCTGGAGGAGAACTCTTCCGATCCCACCTACACGAGCTCCCTGGTAATGCTGGGG	120
chr9	77721409	77721529	GNAQ_7.1	4	-	good	GTCTCTTGGCCGAAAGGACCCCAGAGAGATGCCCAGGCAGCCCGAGAATTCATTCTGAAGATGTTCGTGGACCTGAACCCAGACAGTGACAAAATTATCTACTCCCACTTCACGTGCGCC	120
chr9	77728502	77728622	GNAQ_6.2	4	-	good	TACCCCTGGTTCCAGAACTCCTCGGTTATTCTGTTCTTAAACAAGAAAGATCTTCTAGAGGAGAAAATCATGTATTCCCATCTAGTCGACTACTTCCCAGAATATGATGGTAAGTCAGCA	120
chr9	77794468	77794588	GNAQ_5.2	4	-	good	GTCGATGTAGGGGGCCAAAGGTCAGAGAGAAGAAAATGGATACACTGCTTTGAAAATGTCACCTCTATCATGTTTCTAGTAGCGCTTAGTGAATATGATCAAGTTCTCGTGGAGTCAGAC	120
chr9	78031106	78031226	GNAQ_1.2	4	-	good	GAGTCCATCATGGCGTGCTGCCTGAGCGAGGAGGCCAAGGAAGCCCGGCGGATCAACGACGAGATCGAGCGGCAGCTCCGCAGGGACAAGCGGGACGCCCGCCGGGAGCTCAAGCTGCTG	120
chr1	243552823	243552943	AKT3_10.2	3	-	good	GTGTTAGAAGATAATGACTATGGCCGAGCAGTAGACTGGTGGGGCCTAGGGGTTGTCATGTATGAAATGATGTGTGGGAGGTTACCTTTCTACAACCAGGACCATGAGAAACTTTTTGAA	120
chr10	87965286	87965406	PTEN_10.1	3	+	good	GTGAAGCTGTACTTCACAAAAACAGTAGAGGAGCCGTCAAATCCAGAGGCTAGCAGTTCAACTTCTGTAACACCAGATGTTAGTGACAATGAACCTGATCATTATAGATATTCTGACACC	120
chr10	87965353	87965473	PTEN_10.2	3	+	good	TAACACCAGATGTTAGTGACAATGAACCTGATCATTATAGATATTCTGACACCACTGACTCTGATCCAGAGAATGAACCTTTTGATGAAGATCAGCATACACAAATTACAAAAGTCTGAA	120
chr12	4276112	4276232	779244_43818896_chr12:4275999-4276225_2	3	+	good	GGTGCTGTCTGCATGTTCCTGGCCTCCAAACTCAAAGAGACCAGCCCGCTGACCGCGGAGAAGCTGTGCATTTACACCGACAACTCCATCAAGCCTCAGGAGCTGCTGGTAATGACCGGC	120
chr12	25225609	25225729	KRAS_3.2	3	-	good	TCCTAGTAGGAAATAAATGTGATTTGCCTTCTAGAACAGTAGACACAAAACAGGCTCAGGACTTAGCAAGAAGTTATGGAATTCCTTTTATTGAAACATCAGCAAAGACAAGACAGGTAA	120
chr14	104772975	104773095	AKT1_10.1	3	-	good	CAGGTGCTGGAGGACAATGACTACGGCCGTGCAGTGGACTGGTGGGGGCTGGGCGTGGTCATGTACGAGATGATGTGCGGTCGCCTGCCCTTCTACAACCAGGACCATGAGAAGCTTTTT	120
chr14	104773250	104773370	AKT1_9.1	3	-	good	CTCATGCTGGACAAGGACGGGCACATTAAGATCACAGACTTCGGGCTGTGCAAGGAGGGGATCAAGGACGGTGCCACCATGAAGACCTTTTGCGGCACACCTGAGTACCTGGCCCCCGAG	120
chr14	104773463	104773583	AKT1_8.1	3	-	good	CAGCTGTTCTTCCACCTGTCCCGGGAGCGTGTGTTCTCCGAGGACCGGGCCCGCTTCTATGGCGCTGAGATTGTGTCAGCCCTGGACTACCTGCACTCGGAGAAGAACGTGGTGTACCGG	120
chr14	104776654	104776774	AKT1_3.1	3	-	good	GCAGAGTGCCAGCTGATGAAGACGGAGCGGCCCCGGCCCAACACCTTCATCATCCGCTGCCTGCAGTGGACCACTGTCATCGAACGCACCTTCCATGTGGAGACTCCTGAGGAGCGGTAC	120
chr15	66436818	66436938	779244_43818934_chr15:66436740-66436897_2	3	+	good	ACTCTCCGTACATCGTGGGCTTCTATGGTGCGTTCTACAGCGATGGCGAGATCAGTATCTGCATGGAGCACATGGTATGTGACACCCTCTCAGCCTCTGGAGCAATGGCCTTAAGAGTTG	120
chr15	66481817	66481937	779244_43818937_chr15:66481749-66481884_2	3	+	good	TCAGCGGGCAGCTCATCGACTCCATGGCCAACTCCTTCGTGGGCACAAGGTCCTACATGTCGGTATGAACAGAAGTTTCCATTGCTTGAGCTTCTTGTACGGTCAGGGAGAGGAGCCCAG	120
chr15	66484970	66485090	779244_43818938_chr15:66484984-66485196_1	3	+	good	CTGTCTGTCTCTCCTGCAGCCAGAAAGACTCCAGGGGACTCATTACTCTGTGCAGTCAGACATCTGGAGCATGGGACTGTCTCTGGTAGAGATGGCGGTTGGGAGGTATCCCATCCCTCC	120
chr17	31200406	31200526	NF1_9.1	3	+	good	ATTTGAATTCTGTAGAAGTTATTTCTGGACAGTCTACGAAAAGCTCTTGCTGGCCATGGAGGAAGTAGGCAGCTGACAGAAAGTGCTGCAATTGCCTGTGTCAAACTGTGTAAAGCAAGT	120
chr17	31200485	31200605	NF1_9.2	3	+	good	AAAGTGCTGCAATTGCCTGTGTCAAACTGTGTAAAGCAAGTACTTACATCAATTGGGAAGATAACTCTGTCATTTTCCTACTTGTTCAGTCCATGGTGGTTGATCTTAAGGTAACATGCT	120
chr17	31200985	31201104	NF1_10.1	3	+	good	AATACTGCATGGGTATTTAAAGGCTTTTGTTTTCTGTTGGGGTTTTTATAGAACCTGCTTTTTAATCCAAGTAAGCCATTCTCAAGAGGCAGTCAGCCTGCAGATGTGGATCTAATGAT	119
chr17	31201045	31201165	NF1_10.2	3	+	good	TTTAATCCAAGTAAGCCATTCTCAAGAGGCAGTCAGCCTGCAGATGTGGATCTAATGATTGACTGCCTTGTTTCTTGCTTTCGTATAAGCCCTCACAACAACCAACACTTTAAGGTGAGA	120
chr17	31201356	31201476	NF1_11.1	3	+	good	TACTGAGTATTTTTCTCATAGAAATAATCTGCTTTTTTTTTTCTTTTTCTATAGATCTGCCTGGCTCAGAATTCACCTTCTACATTTCACTATGTGCTGGTAAATTCACTCCATCGAATC	120
chr17	31201416	31201536	NF1_11.2	3	+	good	CTGGCTCAGAATTCACCTTCTACATTTCACTATGTGCTGGTAAATTCACTCCATCGAATCATCACCAATGTAAGTCCAAAAGGTATTGCTAAATTACTAAAAAAATTTTTTTCTTTCTTT	120
chr17	31221828	31221948	NF1_15.1	3	+	good	TCTCTTTTTTAAAAAATTCAGGCTCTGCTGGTTCTTCATCAGTTAGATAGCATTGATTTGTGGAATCCTGATGCTCCTGTAGAAACATTTTGGGAGATTAGGTATATGTACTTTTATTTT	120
chr17	31221888	31222008	NF1_15.2	3	+	good	TGGAATCCTGATGCTCCTGTAGAAACATTTTGGGAGATTAGGTATATGTACTTTTATTTTTTAAATTCAACTTTTAAATTTTATTTTGTATTTTTGTCTTGAAATATTAACTCTGTAGTA	120
chr17	31221919	31222038	NF1_15.3	3	+	good	GGGAGATTAGGTATATGTACTTTTATTTTTTAAATTCAACTTTTAAATTTTATTTTGTATTTTTGTCTTGAAATATTAACTCTGTAGTACTTAGTACATTGTAAAACTTACACTTCCAA	119
chr19	3094719	3094839	779244_43819066_chr19:3094646-3094792_2	3	+	good	CGAGATCGAGAAGCAGCTGCGGCGGGACAAGCGCGACGCCCGGCGCGAGCTCAAGCTGCTGCTGCTCGGTGAGTGCGGCCCCCGGGCCTGCCGGCTGCGGGCCCTGCCCTGCCTGTGCCT	120
chr19	3118868	3118988	779244_43819070_chr19:3118918-3119058_1	3	+	good	GCAGATTGGGCCTTGGGGCGCCAGGTGGCTGAGTCCTGGCGCTGTGTCCTTTCAGGATGGTGGATGTGGGGGGCCAGCGGTCGGAGCGGAGGAAGTGGATCCACTGCTTTGAGAACGTGA	120
chr20	58895588	58895708	779244_43819117_chr20:58895606-58895689_1	3	+	good	TGAGACTTACTTTCATTTTCTAGGTGCTGGAGAATCTGGTAAAAGCACCATTGTGAAGCAGATGAGGATCCTGCATGTTAATGGGTTTAATGGAGAGTAAGTGTCAAATCTGTGCAGGGG	120
chr7	55198731	55198850	EGFR_25.2	3	+	good	AGTTGATGACCTTTGGATCCAAGCCATATGACGGAATCCCTGCCAGCGAGATCTCCTCCATCCTGGAGAAAGGAGAACGCCTCCCTCAGCCACCCATATGTACCATCGATGTCTACATG	119
chr7	140776977	140777097	BRAF_13.2	3	-	good	TTTGTACAGGAAAACACGACATGTGAATATCCTACTCTTCATGGGCTATTCCACAAAGCCACAACTGGCTATTGTTACCCAGTGGTGTGAGGGCTCCAGCTTGTATCACCATCTCCATAT	120
chr8	38413910	38414030	779244_43819305_chr8:38413912-38414028_1	3	-	good	GCCGCAGGTACATGATGATGCGGGACTGCTGGCATGCAGTGCCCTCACAGAGACCCACCTTCAAGCAGCTGGTGGAAGACCTGGACCGCATCGTGGCCTTGACCTCCAACCAGGTAAGGC	120
chr8	38415845	38415965	779244_43819309_chr8:38415864-38416065_2	3	-	good	CCCAGCCACAACCCAGAGGAGCAGCTCTCCTCCAAGGACCTGGTGTCCTGCGCCTACCAGGTGGCCCGAGGCATGGAGTATCTGGCCTCCAAGAAGGTGTGGAACCTGAAGGCTCCCCTG	120
chr9	77728562	77728682	GNAQ_6.1	3	-	good	TTTTTTTTTTTCCAGAACCGAATGGAGGAAAGCAAGGCTCTCTTTAGAACAATTATCACATACCCCTGGTTCCAGAACTCCTCGGTTATTCTGTTCTTAAACAAGAAAGATCTTCTAGAG	120
chr9	77922261	77922381	GNAQ_2.1	3	-	good	CTGTGGTCTGATGAGCTGCTATTGTTCATCTTTCAGGGACAGGAGAGAGTGGCAAGAGTACGTTTATCAAGCAGATGAGAATCATCCATGGGTCAGGATACTCTGATGAAGATAAAAGGG	120
chr9	78031043	78031162	GNAQ_1.3	3	-	good	TCGAGCGGCAGCTCCGCAGGGACAAGCGGGACGCCCGCCGGGAGCTCAAGCTGCTGCTGCTCGGTGAGTACCGTCCGGGGCCCCGCCGGGCCTCTGCGCCCCCAGCCCACCATCCTTGG	119
chr1	114709627	114709747	NRAS_3.1	2	-	good	AATATATTCCCGTTTTTAGGGAGCAGATTAAGCGAGTAAAAGACTCGGATGATGTACCTATGGTGCTAGTGGGAAACAAGTGTGATTTGCCAACAAGGACAGTTGATACAAAACAAGCCC	120
chr1	114713780	114713900	NRAS_2.3	2	-	good	TACAGTGCCATGAGAGACCAATACATGAGGACAGGCGAAGGCTTCCTCTGTGTATTTGCCATCAATAATAGCAAGTCATTTGCGGATATTAACCTCTACAGGTACTAGGAGCATTATTTT	120
chr10	87863943	87864063	PTEN_1.1	2	+	good	CCGCTCCTGGAGCGGGGGGGAGAAGCGGCGGCGGCGGCGGCCGCGGCGGCTGCAGCTCCAGGGAGGGGGTCTGAGTCGCCTGTCACCATTTCCAGGGCTGGGAACGCCGGAGAGTTGGTC	120
chr10	87864008	87864128	779244_43818871_chr10:87863944-87864553_2	2	+	good	GGGGTCTGAGTCGCCTGTCACCATTTCCAGGGCTGGGAACGCCGGAGAGTTGGTCTCTCCCCTTCTACTGCCTCCAACACGGCGGCGGCGGCGGCTGGCACATCCAGGGACCCGGGCCGG	120
chr10	87864118	87864238	PTEN_2.1	2	+	good	CCCGGGCCGGTTTTAAACCTCCCGTGCGCCGCCGCCGCACCCCCCGTGGCCCGGGCTCCGGAGGCCGCCGGCGGAGGCAGCCGTTCGGAGGATTATTCGTCTTCTCCCCATTCCGCTGCC	120
chr10	87864289	87864409	PTEN_2.2	2	+	good	CCATCCAGCAGCCGCCGCAGCAGCCATTACCCGGCTGCGGTCCAGAGCCAAGCGGCGGCAGAGCGAGGGGCATCAGCTACCGCCAAGTCCAGAGCCATTTCCATCCTGCAGAAGAAGCCC	120
chr10	87864426	87864546	PTEN_2.3	2	+	good	GCCATCTCTCTCCTCCTTTTTCTTCAGCCACAGGCTCCCAGACATGACAGCCATCATCAAAGAGATCGTTAGCAGAAACAAAAGGAGATATCAAGAGGATGGATTCGACTTAGACTTGAC	120
chr10	87864488	87864608	779244_43818871_chr10:87863944-87864553_6	2	+	good	AGATCGTTAGCAGAAACAAAAGGAGATATCAAGAGGATGGATTCGACTTAGACTTGACCTGTATCCATTTCTGCGGCTGCTCCTCTTTACCTTTCTGTCACTCTCTTAGAACGTGGGAGT	120
chr10	87894006	87894126	PTEN_3.1	2	+	good	CTTAACTAAAGTACTCAGATATTTATCCAAACATTATTGCTATGGGATTTCCTGCAGAAAGACTTGAAGGCGTATACAGGAACAATATTGATGATGTAGTAAGGTAAGAATGCTTTGATT	120
chr10	87932951	87933071	779244_43818875_chr10:87933007-87933256_1	2	+	good	CTTGTTAATTAAAAATTCAAGAGTTTTTTTTTCTTATTCTGAGGTTATCTTTTTACCACAGTTGCACAATATCCTTTTGAAGACCATAACCCACCACAGCTAGAACTTATCAAACCCTTT	120
chr10	87933012	87933132	PTEN_6.1	2	+	good	TTGCACAATATCCTTTTGAAGACCATAACCCACCACAGCTAGAACTTATCAAACCCTTTTGTGAAGATCTTGACCAATGGCTAAGTGAAGATGACAATCATGTTGCAGCAATTCACTGTA	120
chr10	87933128	87933248	PTEN_6.2	2	+	good	TGTAAAGCTGGAAAGGGACGAACTGGTGTAATGATATGTGCATATTTATTACATCGGGGCAAATTTTTAAAGGCACAAGAGGCCCTAGATTTCTATGGGGAAGTAAGGACCAGAGACAAA	120
chr10	87933191	87933311	779244_43818875_chr10:87933007-87933256_3	2	+	good	TTTTTAAAGGCACAAGAGGCCCTAGATTTCTATGGGGAAGTAAGGACCAGAGACAAAAAGGTAAGTTATTTTTTGATGTTTTTCCTTTCCTCTTCCTGGATCTGAGAATTTATTGGAAAA	120
chr10	87952097	87952217	PTEN_7.1	2	+	good	CTTTTTTTTCTGTCCACCAGGGAGTAACTATTCCCAGTCAGAGGCGCTATGTGTATTATTATAGCTACCTGTTAAAGAATCATCTGGATTATAGACCAGTGGCACTGTTGTTTCACAAGA	120
chr10	87952164	87952284	PTEN_7.2	2	+	good	CCTGTTAAAGAATCATCTGGATTATAGACCAGTGGCACTGTTGTTTCACAAGATGATGTTTGAAACTATTCCAATGTTCAGTGGCGGAACTTGCAGTAAGTGCTTGAAATTCTCATCCTT	120
chr10	87957838	87957958	PTEN_8.1	2	+	good	ATTTAACCATGCAGATCCTCAGTTTGTGGTCTGCCAGCTAAAGGTGAAGATATATTCCTCCAATTCAGGACCCACACGACGGGAAGACAAGTTCATGTACTTTGAGTTCCCTCAGCCGTT	120
chr10	87957919	87958039	PTEN_8.2	2	+	good	GGAAGACAAGTTCATGTACTTTGAGTTCCCTCAGCCGTTACCTGTGTGTGGTGATATCAAAGTAGAGTTCTTCCACAAACAGAACAAGATGCTAAAAAAGGTTTGTACTTTACTTTCATT	120
chr10	87960846	87960965	PTEN_9.1	2	+	good	AAATATGTCATTTCATTTCTTTTTCTTTTCTTTTTTTTTTTTTTTAGGACAAAATGTTTCACTTTTGGGTAAATACATTCTTCATACCAGGACCAGAGGAAACCTCAGAAAAAGTAGAA	119
chr10	87960902	87961022	PTEN_9.2	2	+	good	TTTCACTTTTGGGTAAATACATTCTTCATACCAGGACCAGAGGAAACCTCAGAAAAAGTAGAAAATGGAAGTCTATGTGATCAAGAAATCGATAGCATTTGCAGTATAGAGCGTGCAGAT	120
chr10	87960989	87961109	PTEN_9.3	2	+	good	ATCGATAGCATTTGCAGTATAGAGCGTGCAGATAATGACAAGGAATATCTAGTACTTACTTTAACAAAAAATGATCTTGACAAAGCAAATAAAGACAAAGCCAACCGATACTTTTCTCCA	120
chr12	4274137	4274257	779244_43818895_chr12:4274035-4274240_2	2	+	good	TCGAGGAGCGCTACCTTCCGCAGTGCTCCTACTTCAAGTGCGTGCAGAAGGACATCCAACCCTACATGCGCAGAATGGTGGCCACCTGGATGCTGGAGGTAGGTCGGGGGGTGGCGCTCG	120
chr12	4275992	4276112	779244_43818896_chr12:4275999-4276225_1	2	+	good	CTCCCATTATAGGTCTGTGAGGAACAGAAGTGCGAAGAAGAGGTCTTCCCTCTGGCCATGAATTACCTGGACCGTTTCTTGGCTGGGGTCCCGACTCCGAAGTCCCATCTGCAACTCCTG	120
chr12	4278719	4278839	779244_43818897_chr12:4278754-4278924_1	2	+	good	AATTTAGATTCTCCTCTTCTCTTCCTGCCTTCCCCTCCAGGAGTGGGAACTGGTGGTGCTGGGGAAGTTGAAGTGGAACCTGGCAGCTGTCACTCCTCATGACTTCATTGAGCACATCTT	120
chr12	4278839	4278959	779244_43818897_chr12:4278754-4278924_2	2	+	good	GCGCAAGCTGCCCCAGCAGCGGGAGAAGCTGTCTCTGATCCGCAAGCATGCTCAGACCTTCATTGCTCTGTGTGCCACCGGTAAGATGAGGCTTGAGCCGGGGAGGGAGATGGGGGAGCT	120
chr12	4288916	4289036	779244_43818898_chr12:4288836-4288995_2	2	+	good	AGGATGAGGAAGTGAGCTCGCTCACTTGTGATGCCCTGACTGAGCTGCTGGCTAAGATCACCAACACAGACGTGGTAGGTGGCCACCACCTTCTTGGCTAAGTCCAGATGTCTCTTCTCA	120
chr12	4299934	4300054	779244_43818899_chr12:4299854-4300014_2	2	+	good	CGTGACGGATCCAAGTCGGAGGATGAACTGGACCAAGCCAGCACCCCTACAGACGTGCGGGATATCGACCTGTGAGGATGCCAGTTGGGCCGAAAGAGAGAGACGCGTCCATAATCTGGT	120
chr12	25209761	25209881	KRAS_5.2	2	-	good	CGAGAAATTCGAAAACATAAAGAAAAGATGAGCAAAGATGGTAAAAAGAAGAAAAAGAAGTCAAAGACAAAGTGTGTAATTATGTAAATACAATTTGTACTTTTTTCTTAAGGCATACTA	120
chr12	25209821	25209941	KRAS_5.1	2	-	good	TCACATTTTAATACTTTTTATGTATTTCAGGGTGTTGATGATGCCTTCTATACATTAGTTCGAGAAATTCGAAAACATAAAGAAAAGATGAGCAAAGATGGTAAAAAGAAGAAAAAGAAG	120
chr12	25225669	25225789	KRAS_3.1	2	-	good	TTTTTTTCTTTCCCAGAGAACAAATTAAAAGAGTTAAGGACTCTGAAGATGTACCTATGGTCCTAGTAGGAAATAAATGTGATTTGCCTTCTAGAACAGTAGACACAAAACAGGCTCAGG	120
chr12	25227212	25227332	KRAS_2.2	2	-	good	CAGTGCAATGAGGGACCAGTACATGAGGACTGGGGAGGGCTTTCTTTGTGTATTTGCCATAAATAATACTAAATCATTTGAAGATATTCACCATTATAGGTGGGTTTAAATTGAATATAA	120
chr12	25227319	25227439	KRAS_2.1	2	-	good	ATCCAGACTGTGTTTCTCCCTTCTCAGGATTCCTACAGGAAGCAAGTAGTAATTGATGGAGAAACCTGTCTCTTGGATATTCTCGACACAGCAGGTCAAGAGGAGTACAGTGCAATGAGG	120
chr12	25245239	25245359	KRAS_1.2	2	-	good	TTGGAGCTGGTGGCGTAGGCAAGAGTGCCTTGACGATACAGCTAATTCAGAATCATTTTGTGGACGAATATGATCCAACAATAGAGGTAAATCTTGTTTTAATATGCATATTACTGGTGC	120
chr12	25245299	25245419	KRAS_1.1	2	-	good	CATTTTCATTATTTTTATTATAAGGCCTGCTGAAAATGACTGAATATAAACTTGTGGTAGTTGGAGCTGGTGGCGTAGGCAAGAGTGCCTTGACGATACAGCTAATTCAGAATCATTTTG	120
chr14	104770735	104770855	AKT1_12.1	2	-	good	CTCTGCAGCTCAGCCCACCCTTCAAGCCCCAGGTCACGTCGGAGACTGACACCAGGTATTTTGATGAGGAGTTCACGGCCCAGATGATCACCATCACACCACCTGACCAAGGTGAGGGGC	120
chr14	104772860	104772980	AKT1_10.2	2	-	good	TTTTTGAGCTCATCCTCATGGAGGAGATCCGCTTCCCGCGCACGCTTGGTCCCGAGGCCAAGTCCTTGCTTTCAGGGCTGCTCAAGAAGGACCCCAAGCAGAGGTGAGGGCCGCCCATCC	120
chr14	104773885	104774005	AKT1_7.1	2	-	good	CAGTTCCAGCTCCCCTTCCTTGCAGGCCCTGAAGTACTCTTTCCAGACCCACGACCGCCTCTGCTTTGTCATGGAGTACGCCAACGGGGGCGAGGTAGGGGCTGGGGCTGCGGGGGATGG	120
chr14	104775080	104775200	AKT1_5.2	2	-	good	ACGAGTTTGAGTACCTGAAGCTGCTGGGCAAGGGCACTTTCGGCAAGGTGATCCTGGTGAAGGAGAAGGCCACAGGCCGCTACTACGCCATGAAGATCCTCAAGAAGGAAGTCATCGTGG	120
chr14	104780096	104780216	AKT1_2.1	2	-	good	GGGAGTACATCAAGACCTGGCGGCCACGCTACTTCCTCCTCAAGAATGATGGCACCTTCATTGGCTACAAGGAGCGGCCGCAGGATGTGGACCAACGTGAGGCTCCCCTCAACAACTTCT	120
chr15	66387327	66387447	779244_43818932_chr15:66387342-66387432_1	2	+	good	GCGCGTTACCCGGGTCCAAAATGCCCAAGAAGAAGCCGACGCCCATCCAGCTGAACCCGGCCCCCGACGGCTCTGCAGTTAACGGGACCAGCTCTGCGGAGTAAGTATGGGGCGGGCGGT	120
chr15	66435011	66435131	779244_43818933_chr15:66435021-66435242_1	2	+	good	CCCACTTTGGAACAGGACCAACTTGGAGGCCTTGCAGAAGAAGCTGGAGGAGCTAGAGCTTGATGAGCAGCAGCGAAAGCGCCTTGAGGCCTTTCTTACCCAGAAGCAGAAGGTGGGAGA	120
chr15	66435131	66435251	779244_43818933_chr15:66435021-66435242_2	2	+	good	ACTGAAGGATGACGACTTTGAGAAGATCAGTGAGCTGGGGGCTGGCAATGGCGGTGTGGTGTTCAAGGTCTCCCACAAGCCTTCTGGCCTGGTCATGGCCAGAAAGGTGAGTTTGCCTTG	120
chr15	66436698	66436818	779244_43818934_chr15:66436740-66436897_1	2	+	good	CTCCCTCTTTCTTTCATAAAACCTCTCTTTCTTCCACCTTTCTCCAGCTAATTCATCTGGAGATCAAACCCGCAATCCGGAACCAGATCATAAGGGAGCTGCAGGTTCTGCATGAGTGCA	120
chr15	66443258	66443378	779244_43818935_chr15:66443274-66443362_1	2	+	good	GTCTGGTATTCTCGATCTTAGGATGGAGGTTCTCTGGATCAAGTCCTGAAGAAAGCTGGAAGAATTCCTGAACAAATTTTAGGAAAAGTTAGCATTGCTGTGAGTATGTTATGAAGTTTT	120
chr15	66481697	66481817	779244_43818937_chr15:66481749-66481884_1	2	+	good	CTCTTCCCCAATCTACCTGTGTCAGTTCCCTCCTTTTCTATTTTCTCTTCCCTGCAGATGTCAAGCCCTCCAACATCCTAGTCAACTCCCGTGGGGAGATCAAGCTCTGTGACTTTGGGG	120
chr15	66485090	66485210	779244_43818938_chr15:66484984-66485196_2	2	+	good	TCCAGATGCCAAGGAGCTGGAGCTGATGTTTGGGTGCCAGGTGGAAGGAGATGCGGCTGAGACCCCACCCAGGCCAAGGACCCCCGGGAGGCCCCTTAGCTGTGAGTAGCCTGGTGTGTC	120
chr15	66487200	66487320	779244_43818939_chr15:66487222-66487297_1	2	+	good	TATTTTTTCTTTTTATAAAATTTGTAGCATACGGAATGGACAGCCGACCTCCCATGGCAATTTTTGAGTTGTTGGATTACATAGTCAACGAGGTAAGTACTGCCTGGTTTCCTTCACCTT	120
chr15	66489185	66489305	779244_43818940_chr15:66489209-66489281_1	2	+	good	ATTTTTCTTATCTCAACATGTGTTTGCAGCCTCCTCCAAAACTGCCCAGTGGAGTGTTCAGTCTGGAATTTCAAGATTTTGTGAATAAATGGTAAGTTGGCTCCTTGTTCTCTGGAAGCG	120
chr15	66490558	66490678	779244_43818942_chr15:66490496-66490620_2	2	+	good	TGCTCCACCATCGGCCTTAACCAGCCCAGCACACCAACCCATGCTGCTGGCGTCTAAGTGTTTGGGAAGCAACAAAGAGCGAGTCCCCTGCCCGGTGGTTTGCCATGTCGCTTTTGGGCC	120
chr17	43045677	43045797	BRCA1_23.2	2	-	good	GGGCAGATGTGTGAGGCACCTGTGGTGACCCGAGAGTGGGTGTTGGACAGTGTAGCACTCTACCAGTGCCAGGAGCTGGACACCTACCTGATACCCCAGATCCCCCACAGCCACTACTGA	120
chr17	43123985	43124105	BRCA1_1.2	2	-	good	CAGAAAGAAATGGATTTATCTGCTCTTCGCGTTGAAGAAGTACAAAATGTCATTAATGCTATGCAGAAAATCTTAGAGTGTCCCATCTGGTAAGTCAGCACAAGAGTGTATTAATTTGGG	120
chr17	43124036	43124155	BRCA1_1.1	2	-	good	TTAAAAAGATATATATATATGTTTTTCTAATGTGTTAAAGTTCATTGGAACAGAAAGAAATGGATTTATCTGCTCTTCGCGTTGAAGAAGTACAAAATGTCATTAATGCTATGCAGAAA	119
chr19	3094599	3094719	779244_43819066_chr19:3094646-3094792_1	2	+	good	GGGGCCGGGGGGCGGCGGCGGGCAGGCGGCCGCGTCGGCCGGGGCCGGGACGATGACTCTGGAGTCCATGATGGCGTGTTGCCTGAGCGATGAGGTGAAGGAGTCCAAGCGGATCAACGC	120
chr19	3113286	3113406	779244_43819068_chr19:3113324-3113489_1	2	+	good	GGCCCCAGCGAGCTCTCGACGTCTCCCCTGCCCGCCCTCGCAGGCCAATGCGCTCCTGATCCGGGAGGTGGACGTGGAGAAGGTGACCACCTTCGAGCATCAGTACGTCAGTGCCATCAA	120
chr19	3113406	3113526	779244_43819068_chr19:3113324-3113489_2	2	+	good	GACCCTGTGGGAGGACCCGGGCATCCAGGAATGCTACGACCGCAGGCGCGAGTACCAGCTCTCCGACTCTGCCAAGTAGTAAGTGCGGCCGCACCGCTGGCGGCCTGGGGACGGCAGCTG	120
chr19	3114888	3115008	779244_43819069_chr19:3114938-3115077_1	2	+	good	TGTCCTGCCCCCCCACCCCCGGCAGCCGGCCTGAGCACCCACCGCTGTGTTGCAGCTACCTGACCGACGTTGACCGCATCGCCACCTTGGGCTACCTGCCCACCCAGCAGGACGTGCTGC	120
chr19	3118988	3119108	779244_43819070_chr19:3118918-3119058_2	2	+	good	CATCCATCATGTTTCTCGTCGCCCTCAGCGAATACGACCAAGTCCTGGTGGAGTCGGACAACGAGGTGGGCCCTGCCCTGAGCAGGGGCAGCGTTGGGGGCCGGGCCTTCCCCACCTGCC	120
chr19	3119162	3119282	779244_43819071_chr19:3119200-3119364_1	2	+	good	TGGGGAGGGCCCCTCTGATTCCCTCTGCCTTCGCTCCCGCCAGAACCGGATGGAGGAGAGCAAAGCCCTGTTCCGGACCATCATCACCTACCCCTGGTTCCAGAACTCCTCCGTCATCCT	120
chr19	3119282	3119402	779244_43819071_chr19:3119200-3119364_2	2	+	good	CTTCCTCAACAAGAAGGACCTGCTGGAGGACAAGATCCTGTACTCGCACCTGGTGGACTACTTCCCCGAGTTCGATGGTGCGCCGGGCTGCGGCATGGGGAGGGGCTCGCGGGCAGGGCC	120
chr19	3121083	3121203	779244_43819072_chr19:3120983-3121184_2	2	+	good	ACGTGTGCCACCGACACGGAGAACATCCGCTTCGTGTTCGCGGCCGTGAAGGACACCATCCTGCAGCTCAACCTCAAGGAGTACAACCTGGTCTGAGCGCCCAGGCCCAGGGAGACGGGA	120
chr19	18162962	18163082	PIK3R2_9.1	2	+	good	CCAGGAAAGGCGGGAACAATAAGCTGATCAAGGTCTTCCACCGAGATGGGCACTATGGCTTCTCAGAGCCACTCACCTTCTGCTCCGTTGTGGACCTCATCAATCACTACCGCCACGAGT	120
chr19	18166149	18166269	PIK3R2_11.1	2	+	good	CCTCCTCCAGGAGCTGCAGATGAAGCGTACTGCAATTGAGGCCTTCAATGAGACTATCAAGATCTTTGAAGAGCAGGGCCAGACTCAAGAGAAATGCAGCAAGGAATACCTGGAGCGCTT	120
chr20	58854419	58854539	779244_43819115_chr20:58853260-58855338_11	2	+	good	AGCCTCAGCGGATACCGCTGCCAGGGCAGCCCCTGCAGCCCCAGCCGATCCTGACTCCGGGGCAACCCCAGAAGATCCCGACTCCGGGACAGCACCAGCCGATCCTGACTCCGGGGCATT	120
chr20	58891675	58891795	779244_43819116_chr20:58891721-58891870_1	2	+	good	GCGCCCGCCGCCGCCGCAGCCCGGCCGCGCCCCGCCGCCGCCGCCGCCGCCATGGGCTGCCTCGGGAACAGTAAGACCGAGGACCAGCGCAACGAGGAGAAGGCGCAGCGTGAGGCCAAC	120
chr20	58891795	58891915	779244_43819116_chr20:58891721-58891870_2	2	+	good	AAAAAGATCGAGAAGCAGCTGCAGAAGGACAAGCAGGTCTACCGGGCCACGCACCGCCTGCTGCTGCTGGGTAAGGGCGGGCGGGGGGCGCCGGCCCCGGCCCGGGGGCCCTCGAAGGGC	120
chr20	58899892	58900012	779244_43819119_chr20:58899943-58899960_1	2	+	good	TATTGGGGTCTGGGGACAAAGTAACTGACACATGTTTGTTCATCTGTTTCTTTTAGAATATAATATCCCTAGATGATGGCTACAGTTTCTCATCTTCCCGGCTATGTCCTATCACAATTT	120
chr20	58905371	58905491	779244_43819122_chr20:58905377-58905485_1	2	+	good	TTCACTTTCAGGAATTCTATGAGCATGCCAAGGCTCTGTGGGAGGATGAAGGAGTGCGTGCCTGCTACGAACGCTCCAACGAGTACCAGCTGATTGACTGTGCCCAGTAGTAAGTAACCG	120
chr20	58910635	58910755	779244_43819129_chr20:58910677-58910834_1	2	+	good	TTCCTGGCGAGGGTGTCACTGACAAGTCCCCTTGTTTGTGCCCGCAGAGGATCAGCACTGCCAGTGGAGATGGGCGTCACTACTGCTACCCTCATTTCACCTGCGCTGTGGACACTGAGA	120
chr3	179218189	179218309	PIK3CA_9.1	2	+	good	GATATTATTTTATTTTACAGAGTAACAGACTAGCTAGAGACAATGAATTAAGGGAAAATGACAAAGAACAGCTCAAAGCAATTTCTACACGAGATCCTCTCTCTGAAATCACTGAGCAGG	120
chr3	179218249	179218369	PIK3CA_9.2	2	+	good	ACAAAGAACAGCTCAAAGCAATTTCTACACGAGATCCTCTCTCTGAAATCACTGAGCAGGAGAAAGATTTTCTATGGAGTCACAGGTAAGTGCTAAAATGGAGATTCTCTGTTTCTTTTT	120
chr3	179219183	179219303	PIK3CA_10.2	2	+	good	TCTCCCACACAGACACTATTGTGTAACTATCCCCGAAATTCTACCCAAATTGCTTCTGTCTGTTAAATGGAATTCTAGAGATGAAGTAGCCCAGGTAAATGTATGTTTGAGATTACTAGA	120
chr3	179219518	179219637	PIK3CA_11.1	2	+	good	TCACAACTATCTTTCCCCTTTAAATATGATTTATTGTCTTTCTCATACACAGATGTATTGCTTGGTAAAAGATTGGCCTCCAATCAAACCTGAACAGGCTATGGAACTTCTGGACTGTA	119
chr3	179219567	179219687	PIK3CA_11.2	2	+	good	CAGATGTATTGCTTGGTAAAAGATTGGCCTCCAATCAAACCTGAACAGGCTATGGAACTTCTGGACTGTAATTACCCAGATCCTATGGTTCGAGGTTTTGCTGTTCGGTGCTTGGAAAAA	120
chr3	179219627	179219747	PIK3CA_11.3	2	+	good	CTGGACTGTAATTACCCAGATCCTATGGTTCGAGGTTTTGCTGTTCGGTGCTTGGAAAAATATTTAACAGATGACAAACTTTCTCAGTATTTAATTCAGCTAGTACAGGTAAAATAATGT	120
chr3	179219908	179220028	PIK3CA_12.1	2	+	good	GCAGAAACTGACCCTGATTTGTTTTTTTGGAATCACCTAGGTCCTAAAATATGAACAATATTTGGATAACTTGCTTGTGAGATTTTTACTGAAGAAAGCATTGACTAATCAAAGGATTGG	120
chr3	179219968	179220088	PIK3CA_12.2	2	+	good	TTTGGATAACTTGCTTGTGAGATTTTTACTGAAGAAAGCATTGACTAATCAAAGGATTGGGCACTTTTTCTTTTGGCATTTAAAGTAAGTCTAATTATTTTCCCATTAAATTCTTAAGGT	120
chr3	179220979	179221099	PIK3CA_13.1	2	+	good	TTTTAGATCTGAGATGCACAATAAAACAGTTAGCCAGAGGTTTGGCCTGCTTTTGGAGTCCTATTGTCGTGCATGTGGGATGTATTTGAAGCACCTGAATAGGCAAGTCGAGGCAATGGA	120
chr3	179221056	179221176	PIK3CA_13.2	2	+	good	GGATGTATTTGAAGCACCTGAATAGGCAAGTCGAGGCAATGGAAAAGCTCATTAACTTAACTGACATTCTCAAACAGGAGAAGAAGGATGAAACACAAAAGGTGTGTGACTCTAGTTTGT	120
chr6	151842699	151842819	ESR1_2.2	2	+	good	GCAGTGTGCAATGACTATGCTTCAGGCTACCATTATGGAGTCTGGTCCTGTGAGGGCTGCAAGGCCTTCTTCAAGAGAAGTATTCAAGGTAATAGTGTGTTGAAAACGACTTCTATTTTT	120
chr6	151880672	151880792	ESR1_3.2	2	+	good	GTCCAGCCACCAACCAGTGCACCATTGATAAAAACAGGAGGAAGAGCTGCCAGGCCTGCCGGCTCCGTAAATGCTACGAAGTGGGAATGATGAAAGGTGGTAGGTACATCTCTCCCAGGG	120
chr6	152098708	152098828	ESR1_8.1	2	+	good	TTTCTGTGTCTTCCCACCTACAGTAACAAAGGCATGGAGCATCTGTACAGCATGAAGTGCAAGAACGTGGTGCCCCTCTATGACCTGCTGCTGGAGATGCTGGACGCCCACCGCCTACAT	120
chr7	5973355	5973475	PMS2_15.2	2	-	good	ACCACCCCTGGAACTGTCCCCATGGAAGGCCAACCATGAGACACATCGCCAACCTGGGTGTCATTTCTCAGAACTGACCGTAGTCACTGTATGGAATAATTGGTTTTATCGCAGATTTTT	120
chr7	5973468	5973588	PMS2_15.1	2	-	good	CGTCAAAAAACTACTAAAACGTTGAACCATTGTGTCTCACACTCAGGTGATGATTGGGACTGCTCTTAACACAAGCGAGATGAAGAAACTGATCACCCACATGGGGGAGATGGACCACCC	120
chr7	5977593	5977713	PMS2_14.2	2	-	good	AAAAACTGGACCTTCGGACCCCAGGACGTCGATGAACTGATCTTCATGCTGAGCGACAGCCCTGGGGTCATGTGCCGGCCTTCCCGAGTCAAGCAGATGTTTGCCTCCAGAGCCTGCCGG	120
chr7	5977693	5977813	PMS2_14.1	2	-	good	TCAAGTGAAACGTGTTTGTCAAGTCATGGATTTTTCTCAAAATTGTATTCTTTTAGCTCCAGTCACTGAAAGGGCTAAACTGATTTCCTTGCCAACTAGTAAAAACTGGACCTTCGGACC	120
chr7	5978555	5978675	PMS2_13.2	2	-	good	TGCTGTTAATGAAGCTGTTCTGATAGAAAATCTGGAAATATTTAGAAAGAATGGCTTTGATTTTGTTATCGATGAAAATGGTAAGTTATTAATTAGAACTATAGCGGCTGGGTGTGGTGG	120
chr7	5978615	5978735	PMS2_13.1	2	-	good	ACTTCAGGATATGGTTTGAATCATTTTTGTGTTTTTCAGACCTCAGACTCTCAACTTAACTGCTGTTAATGAAGCTGTTCTGATAGAAAATCTGGAAATATTTAGAAAGAATGGCTTTGA	120
chr7	5982810	5982930	PMS2_12.2	2	-	good	AAACTGAATGAGGATATCTTCATAGTGGACCAGCATGCCACGGACGAGAAGTATAACTTCGAGATGCTGCAGCAGCACACCGTGCTCCAGGGGCAGAGGCTCATAGCGTGAGTGTGTTTA	120
chr7	5982905	5983025	PMS2_12.1	2	-	good	AAAATGTCTGATAATTAACATTTTCTACCTGCAGTAAAACGATGTTTGCAGAAATGGAAATCATTGGTCAGTTTAACCTGGGATTTATAATAACCAAACTGAATGAGGATATCTTCATAG	120
chr7	5986767	5986887	PMS2_11.7	2	-	good	TAAACGAATAAAGCAGTTACATCATGAAGCACAGCAAAGTGAAGGGGAACAGAATTACAGGAAGTTTAGGGCAAAGATTTGTCCTGGAGAAAATCAAGCAGCCGAAGATGAACTAAGAAA	120
chr7	5986887	5987007	PMS2_11.6	2	-	good	CAGTTCTGACATTTGTCAAAAGTTAGTAAATACTCAGGACATGTCAGCCTCTCAGGTTGATGTAGCTGTGAAAATTAATAAGAAAGTTGTGCCCCTGGACTTTTCTATGAGTTCTTTAGC	120
chr7	5986979	5987099	PMS2_11.5	2	-	good	GAAGATACCGGATGTAAATTTCGAGTTTTGCCTCAGCCAACTAATCTCGCAACCCCAAACACAAAGCGTTTTAAAAAAGAAGAAATTCTTTCCAGTTCTGACATTTGTCAAAAGTTAGTA	120
chr7	5987080	5987200	PMS2_11.4	2	-	good	GCTCCCCAGGGGACAGGGGCTCGCAGGAACATGTGGACTCTCAGGAGAAAGCGCCTAAAACTGACGACTCTTTTTCAGATGTGGACTGCCATTCAAACCAGGAAGATACCGGATGTAAAT	120
chr7	5987243	5987363	PMS2_11.3	2	-	good	CTGAGACCTCAGAAAGAGGCAGTGAGTTCCAGTCACGGACCCAGTGACCCTACGGACAGAGCGGAGGTGGAGAAGGACTCGGGGCACGGCAGCACTTCCGTGGATTCTGAGGGGTTCAGC	120
chr7	5987309	5987429	779244_43819238_chr7:5986753-5987625_3	2	-	good	CCTCTAGGACAGAAAAGGGGTATGCTGTCTTCTAGCACTTCAGGTGCCATCTCTGACAAAGGCGTCCTGAGACCTCAGAAAGAGGCAGTGAGTTCCAGTCACGGACCCAGTGACCCTACG	120
chr7	5987406	5987526	PMS2_11.2	2	-	good	AGACGTGTCCATTTCCAGACTGCGAGAGGCCTTTTCTCTTCGTCACACAACAGAGAACAAGCCTCACAGCCCAAAGACTCCAGAACCAAGAAGGAGCCCTCTAGGACAGAAAAGGGGTAT	120
chr7	5987500	5987620	PMS2_11.1	2	-	good	GTAACTTAATAAAAATGCATGCAGCGGATTTGGAAAAGCCCATGGTAGAAAAGCAGGATCAATCCCCTTCATTAAGGACTGGAGAAGAAAAAAAAGACGTGTCCATTTCCAGACTGCGAG	120
chr7	5991944	5992064	PMS2_9.2	2	-	good	TGTGCAGGTCTGCAGACTCGTGAATGAGGTCTACCACATGTATAATCGACACCAGTATCCATTTGTTGTTCTTAACATTTCTGTTGATTCAGGTAAGTTCCATTGGCATTTCAGTACAAC	120
chr7	5991997	5992116	PMS2_9.1	2	-	good	ATGCGGGGGGCTGGGAACATTTGTCATTTATTCTTTTCTACTCCTTGTATTTTGTGCAGGTCTGCAGACTCGTGAATGAGGTCTACCACATGTATAATCGACACCAGTATCCATTTGTT	119
chr7	100822468	100822588	779244_43819266_chr7:100822265-100822672_2	2	-	good	TGCGTCTGGGACCGCTCAGCAAGGCTGGCTTCTACCTGGCCTTCCAGGACCAGGGTGCCTGCATGGCCCTGCTATCCCTGCACCTCTTCTACAAAAAGTGCGCCCAGCTGACTGTGAACC	120
chr7	140734596	140734716	BRAF_18.2	2	-	good	GCATCAGAACCCTCCTTGAATCGGGCTGGTTTCCAAACAGAGGATTTTAGTCTATATGCTTGTGCTTCTCCAAAAACACCCATCCAGGCAGGGGGATATGGTGCGTTTCCTGTCCACTGA	120
chr7	140734662	140734782	BRAF_18.1	2	-	good	TTTTTTTTGTAGATTCTCGCCTCTATTGAGCTGCTGGCCCGCTCATTGCCAAAAATTCACCGCAGTGCATCAGAACCCTCCTTGAATCGGGCTGGTTTCCAAACAGAGGATTTTAGTCTA	120
chr7	140739784	140739904	BRAF_17.2	2	-	good	AGTAAGGTACGGAGTAACTGTCCAAAAGCCATGAAGAGATTAATGGCAGAGTGCCTCAAAAAGAAAAGAGATGAGAGACCACTCTTTCCCCAAGTAAGTAAAAGCTTCATGCTATCCAAA	120
chr7	140739844	140739964	BRAF_17.1	2	-	good	TTTTTTTTCTCTCTCCAGATAATTTTTATGGTGGGACGAGGATACCTGTCTCCAGATCTCAGTAAGGTACGGAGTAACTGTCCAAAAGCCATGAAGAGATTAATGGCAGAGTGCCTCAAA	120
chr7	140749271	140749391	BRAF_16.2	2	-	good	AAAAATCCATACAGCTTTCAGTCAGATGTATATGCATTTGGAATTGTTCTGTATGAATTGATGACTGGACAGTTACCTTATTCAAACATCAACAACAGGGACCAGGTAAATATTTACCAC	120
chr7	140749331	140749451	BRAF_16.1	2	-	good	GTGAAGAATATTTTTCTTTGTATGTTCTAACAGGCACCAGAAGTCATCAGAATGCAAGATAAAAATCCATACAGCTTTCAGTCAGATGTATATGCATTTGGAATTGTTCTGTATGAATTG	120
chr7	140753253	140753373	BRAF_15.2	2	-	good	CTCACAGTAAAAATAGGTGATTTTGGTCTAGCTACAGTGAAATCTCGATGGAGTGGGTCCCATCAGTTTGAACAGTTGTCTGGATCCATTTTGTGGATGGTAAGAATTGAGGCTATTTTT	120
chr7	140753317	140753437	BRAF_15.1	2	-	good	AGGAAAATGAGATCTACTGTTTTCCTTTACTTACTACACCTCAGATATATTTCTTCATGAAGACCTCACAGTAAAAATAGGTGATTTTGGTCTAGCTACAGTGAAATCTCGATGGAGTGG	120
chr7	140776873	140776993	BRAF_13.3	2	-	good	ATCACCATCTCCATATCATTGAGACCAAATTTGAGATGATCAAACTTATAGATATTGCACGACAGACTGCACAGGGCATGGAGTAAGTTCCATTCGTTAAATGTCTTGTAAATTATTTTT	120
chr7	140777024	140777143	BRAF_13.1	2	-	good	AGAATTGCTAAAGTTTGTCGACATTTAATGTTTACTGTCACATTTCTTTGTACAGGAAAACACGACATGTGAATATCCTACTCTTCATGGGCTATTCCACAAAGCCACAACTGGCTATT	119
chr7	140777943	140778063	BRAF_12.2	2	-	good	TGAAAATGTTGAATGTGACAGCACCTACACCTCAGCAGTTACAAGCCTTCAAAAATGAAGTAGGAGTACTCAGGTGAGCTTGTGTGAATTACTCTTTTCCAGAGAAAGAAGTTATTTTTA	120
chr7	140778003	140778123	BRAF_12.1	2	-	good	TAAATTTTAAAAATTGAAATGACACTTGGAGTAACAATTGCCTTTTAGGTGATGTGGCAGTGAAAATGTTGAATGTGACAGCACCTACACCTCAGCAGTTACAAGCCTTCAAAAATGAAG	120
chr7	140781541	140781661	BRAF_11.2	2	-	good	TTGGGAGATTCCTGATGGGCAGATTACAGTGGGACAAAGAATTGGATCTGGATCATTTGGAACAGTCTACAAGGGAAAGTGGCATGGTAAGTATGTAATGTGGTGACATTGTGACAAGTC	120
chr7	140781601	140781721	BRAF_11.1	2	-	good	ACTTGACTTTTTTACTGTTTTTATCAAGAAAACACTTGGTAGACGGGACTCGAGTGATGATTGGGAGATTCCTGATGGGCAGATTACAGTGGGACAAAGAATTGGATCTGGATCATTTGG	120
chr7	140782963	140783082	BRAF_10.3	2	-	good	AATCTCCAGGACCTCAGCGAGAAAGGAAGTCATCTTCATCCTCAGAAGACAGGAATCGAATGGTAAGAGTATATGATATCTTTTTTTCTCTGAATTCTTTCTTCTTAGAAGTCACAGCC	119
chr7	140783028	140783148	BRAF_10.2	2	-	good	CAGGTTTGTCTGCTACCCCCCCTGCCTCATTACCTGGCTCACTAACTAACGTGAAAGCCTTACAGAAATCTCCAGGACCTCAGCGAGAAAGGAAGTCATCTTCATCCTCAGAAGACAGGA	120
chr7	140794274	140794394	BRAF_8.2	2	-	good	GATCATCGAAATCAATTTGGGCAACGAGACCGATCCTCATCAGCTCCCAATGTGCATATAAACACAATAGAACCTGTCAATATTGATGTAAGTATCCAGCATTGCTAGAACTAAAAAAAA	120
chr7	140794356	140794476	BRAF_8.1	2	-	good	TTTTTCCAGGCCCCAAATTCTCACCAGTCCGTCTCCTTCAAAATCCATTCCAATTCCACAGCCCTTCCGACCAGCAGATGAAGATCATCGAAATCAATTTGGGCAACGAGACCGATCCTC	120
chr7	140800358	140800478	BRAF_7.2	2	-	good	GCTGTTTGTCTCCAAGTTCTTTGAACACCACCCAATACCACAGGAAGAGGCGTCCTTAGCAGAGACTGCCCTAACATCTGGATCATCCCCTTCCGCACCCGCCTCGGACTCTATTGGGTA	120
chr7	140800411	140800530	BRAF_7.1	2	-	good	AAGCTTCTGGGTTTTGCACAAGTTAGGTTTGTTTTGTTTTGCCTCACAGTTTGCTGTTTGTCTCCAAGTTCTTTGAACACCACCCAATACCACAGGAAGAGGCGTCCTTAGCAGAGACT	119
chr7	140801395	140801515	BRAF_6.2	2	-	good	AAGCTGCTTTTCCAGGGTTTCCGCTGTCAAACATGTGGTTATAAATTTCACCAGCGTTGTAGTACAGAAGTTCCACTGATGTGTGTTAATTATGACCAACTTGAGTAAGTAATCCAAAAA	120
chr7	140801455	140801575	BRAF_6.1	2	-	good	TTTTTTACTTTGCAGGTACGAAAAACGTTTTTCACCTTAGCATTTTGTGACTTTTGTCGAAAGCTGCTTTTCCAGGGTTTCCGCTGTCAAACATGTGGTTATAAATTTCACCAGCGTTGT	120
chr7	140807922	140808042	BRAF_5.2	2	-	good	GGGACACTGATATTTCCTGGCTTACTGGAGAAGAATTGCATGTGGAAGTGTTGGAGAATGTTCCACTTACAACACACAACTTTGTATGTATCTTTACATTTTTTTTTGAAATGTCAAAAA	120
chr7	140807982	140808102	BRAF_5.1	2	-	good	GGTGTAATAACCAAGAAAGGCTTGTGTCTACATTTTTCAGAGAGAAGAAACCAATTGGTTGGGACACTGATATTTCCTGGCTTACTGGAGAAGAATTGCATGTGGAAGTGTTGGAGAATG	120
chr7	140808845	140808964	BRAF_4.3	2	-	good	ACAGTCTAAAGAAAGCACTGATGATGAGAGGTCTAATCCCAGAGTGCTGTGCTGTTTACAGAATTCAGGATGGGTATGGTTTGTATGTGACGTGAAATTTTGTTTAAAAAGAAAATCAC	119
chr7	140808884	140809004	BRAF_4.2	2	-	good	ATACCATAGGTACCTGCAAGGTGTGGAGTTACAGTCCGAGACAGTCTAAAGAAAGCACTGATGATGAGAGGTCTAATCCCAGAGTGCTGTGCTGTTTACAGAATTCAGGATGGGTATGGT	120
chr7	140808920	140809039	BRAF_4.1	2	-	good	ATTTGCTCCCTTTACCTCTTATCAATATATTTATGATACCATAGGTACCTGCAAGGTGTGGAGTTACAGTCCGAGACAGTCTAAAGAAAGCACTGATGATGAGAGGTCTAATCCCAGAG	119
chr7	140834617	140834737	BRAF_3.3	2	-	good	TCTAGCCTTTCAGTGCTACCTTCATCTCTTTCAGTTTTTCAAAATCCCACAGATGTGGCACGGAGCAACCCCAAGTCACCACAAAAACCTATCGTTAGAGTCTTCCTGCCCAACAAACAG	120
chr7	140834680	140834800	779244_43819300_chr7:140834603-140834877_2	2	-	good	AACGGAACTGATTTTTCTGTTTCTAGCTCTGCATCAATGGATACCGTTACATCTTCTTCCTCTTCTAGCCTTTCAGTGCTACCTTCATCTCTTTCAGTTTTTCAAAATCCCACAGATGTG	120
chr7	140834743	140834863	BRAF_3.2	2	-	good	GAATACACCAGCAAGCTAGATGCACTCCAACAAAGAGAACAACAGTTATTGGAATCTCTGGGGAACGGAACTGATTTTTCTGTTTCTAGCTCTGCATCAATGGATACCGTTACATCTTCT	120
chr7	140834807	140834926	BRAF_3.1	2	-	good	TTGTTAATGTCAGGACAAAGTCCGGATTGAATATAAGTCTGCTTTATTTTATAGGCCTATGAAGAATACACCAGCAAGCTAGATGCACTCCAACAAAGAGAACAACAGTTATTGGAATC	119
chr7	140850095	140850215	BRAF_2.2	2	-	good	TAGGTGTGGAATATCAAACAAATGATTAAGTTGACACAGGAACATATAGAGGCCCTATTGGACAAATTTGGTGGGGAGCATAATCCACCATCAATATATCTGGAGGTAAGCTTTTGAGTA	120
chr7	140924574	140924694	BRAF_1.2	2	-	good	CTGAGCGGTGGCGGTGGTGGCGGCGCGGAGCCGGGCCAGGCTCTGTTCAACGGGGACATGGAGCCCGAGGCCGGCGCCGGCGCCGGCGCCGCGGCCTCTTCGGCTGCGGACCCTGCCATT	120
chr8	38413595	38413715	779244_43819304_chr8:38413622-38413809_2	2	-	good	CGTCTTCTCTCATGAGCCGCTGCCCGAGGAGCCCTGCCTGCCCCGACACCCAGCCCAGCTTGCCAATGGCGGACTCAAACGCCGCTGACTGCCACCCACACGCCCTCCCCAGACTCCACC	120
chr8	38413715	38413835	779244_43819304_chr8:38413622-38413809_1	2	-	good	GCCCATCGCTGCTTCCTCTCGCCCATCACAGGAGTACCTGGACCTGTCCATGCCCCTGGACCAGTACTCCCCCAGCTTTCCCGACACCCGGAGCTCTACGTGCTCCTCAGGGGAGGATTC	120
chr8	38414220	38414340	779244_43819306_chr8:38414146-38414294_1	2	-	good	GAGGGGAGGCGGAGAAGCTCTAACACCCTGTGGCTCTCCGCCCATTTGCAGGTGGTCTTTCGGGGTGCTCCTGTGGGAGATCTTCACTCTGGGCGGCTCCCCATACCCCGGTGTGCCTGT	120
chr8	38414534	38414654	779244_43819307_chr8:38414553-38414634_1	2	-	good	CCAACCTCCCCTGTGCTGCTTTCAGGGCCGACTGCCTGTGAAGTGGATGGCACCCGAGGCATTATTTGACCGGATCTACACCCACCAGAGTGATGTGTGAGTTTGTAATAGCAATTGCCA	120
chr8	38415965	38416085	779244_43819309_chr8:38415864-38416065_1	2	-	good	ATGGCCTCTTCTCCTGTGCCTGCAGGTCCCTTGTATGTCATCGTGGAGTATGCCTCCAAGGGCAACCTGCGGGAGTACCTGCAGGCCCGGAGGCCCCCAGGGCTGGAATACTGCTACAAC	120
chr8	38417241	38417361	779244_43819310_chr8:38417300-38417421_2	2	-	good	GATGATCGGGAAGCATAAGAATATCATCAACCTGCTGGGGGCCTGCACGCAGGATGGTGGGTGCCGGCCAGACTGGCTTTCCCTGCCCAGCGGGGAGAAGATCTGAGCTGGGGTATCAGT	120
chr8	38419514	38419634	779244_43819313_chr8:38419527-38419740_2	2	-	good	ATCGTCTACAAGATGAAGAGTGGTACCAAGAAGAGTGACTTCCACAGCCAGATGGCTGTGCACAAGCTGGCCAAGAGCATCCCTCTGCGCAGACAGGTAACAGAAAGTAGATGGGGGATT	120
chr8	38421748	38421868	779244_43819314_chr8:38421791-38421946_2	2	-	good	GGGAGTATACGTGCTTGGCGGGTAACTCTATCGGACTCTCCCATCACTCTGCATGGTTGACCGTTCTGGAAGGTACACACTGTAACTTCTCCTCTCGATGTCCTGCCCTCGCCACGGGCA	120
chr8	38424604	38424724	779244_43819315_chr8:38424503-38424704_1	2	-	good	GTGCCTCCTCTCCCATCTTCCACAGAGCGGTCCCCTCACCGGCCCATCCTGCAAGCAGGGTTGCCCGCCAACAAAACAGTGGCCCTGGGTAGCAACGTGGAGTTCATGTGTAAGGTGTAC	120
chr9	77794407	77794527	779244_43819325_chr9:77794457-77794597_2	2	-	good	CCTCTATCATGTTTCTAGTAGCGCTTAGTGAATATGATCAAGTTCTCGTGGAGTCAGACAATGAGGTAAGTGTTCTTTAGACAGGCAATGGATTATCATTTTATTATCTGATACAAGTAA	120
chr9	77794524	77794643	GNAQ_5.1	2	-	good	TTTTTAGTTTTACTTTATATGTTATTAATATGAGTATTGTTAACCTTGCAGAATGGTCGATGTAGGGGGCCAAAGGTCAGAGAGAAGAAAATGGATACACTGCTTTGAAAATGTCACCT	119
chr9	77797461	77797580	GNAQ_4.3	2	-	good	TTCGAGTCCCCACCACAGGGATCATCGAATACCCCTTTGACTTACAAAGTGTCATTTTCAGGTAGTAACTGAGTCCATGAAACCTATTTCCCAGCTTTTATGCCTTGAGTACATTTGGT	119
chr9	77797525	77797645	GNAQ_4.2	2	-	good	TCTTAATGACTTGGACCGCGTAGCTGACCCTGCCTACCTGCCTACGCAACAAGATGTGCTTAGAGTTCGAGTCCCCACCACAGGGATCATCGAATACCCCTTTGACTTACAAAGTGTCAT	120
chr9	77797582	77797701	GNAQ_4.1	2	-	good	AGCTTTGGTGTGATGGTGTCACTGACATTCTCATTGTGTCTTCCCTCCTCTAGCTATCTTAATGACTTGGACCGCGTAGCTGACCCTGCCTACCTGCCTACGCAACAAGATGTGCTTAG	119
chr9	77815603	77815723	GNAQ_3.2	2	-	good	TTTTGAGAATCCATATGTAGATGCAATAAAGAGTTTATGGAATGATCCTGGAATCCAGGAATGCTATGATAGACGACGAGAATATCAATTATCTGACTCTACCAAATAGTGAGTATCTTT	120
chr9	77815667	77815787	GNAQ_3.1	2	-	good	TTTTTTTATTTAAACAGGCTCATGCACAATTAGTTCGAGAAGTTGATGTGGAGAAGGTGTCTGCTTTTGAGAATCCATATGTAGATGCAATAAAGAGTTTATGGAATGATCCTGGAATCC	120
chr9	78031172	78031291	GNAQ_1.1	2	-	good	GTGCGCGCTGTGAGCAGGGGGTGCCGGCGGGGCTGCAGCGGAGGCACTTTGGAAGAATGACTCTGGAGTCCATCATGGCGTGCTGCCTGAGCGAGGAGGCCAAGGAAGCCCGGCGGATC	119
chr1	11107432	11107552	779244_43818796_chr1:11107479-11107505_1	1	-	good	CTTTGAAGAAGCTCAAATTATTAAAATATTCCTTTTCTTTCTGCCTTCTTAGGTGCCCTTTCTGGTAACTGGAGGCCCAGATGTGCCCATCACGTTTTTTCTGAGGCTTTTGTACTTTAG	120
chr1	11108173	11108293	779244_43818797_chr1:11108175-11108291_1	1	-	good	GTGCTAGGTCGGGACTTCTCTCATGATGACACTTTGGATGTTCCAACGCAAGTTGAGCTGCTCATCAAACAAGCGACATCCCATGAAAACCTCTGCCAGTGCTATATTGGCTGGTGAGTG	120
chr1	11109269	11109389	779244_43818798_chr1:11109284-11109375_1	1	-	good	CTACTTTTGTGTATTCCAGTTGGAGACGGTTTGGTGAAACCAGAGGCCCTAAATAAGAAAGCTATCCAGATTATTAACAGGGTTCGAGATAAGCTCACTGGTGAGTGTGTCATGTGTTTA	120
chr1	11109628	11109748	779244_43818799_chr1:11109643-11109734_1	1	-	good	TTGATTTCTTTTCCCATAGAAATTTTGGACGGTGTGGAACTTGGAGAGCCAGCCCATAAGAAAACGGGGACCACAGTGCCAGAATCTATTCATTCTTTCAGTAAGTTCAGCCTCTGAGGA	120
chr1	11112824	11112944	779244_43818800_chr1:11112846-11112922_1	1	-	good	TTCAATACTCTTTATTTCTCTCCCTAGCAAATACCAAAGGCAACAAGCGATCCCGAACGAGGACGGATTCCTACTCTGCTGGCCAGTCAGTCGGTAGGTGCATCCACGGGAGGTCGCAAA	120
chr1	11114265	11114385	779244_43818801_chr1:11114312-11114458_2	1	-	good	GGACAGTGTCATGGCCGTGCTGGAAGCCTTTGTCTATGACCCCTTGCTGAACTGGAGGCTGATGGACAGTGAGTATCATCAAGTGCCTGGGAGCTGAGCTCAGTGGCTCACACCTGTAAT	120
chr1	11114385	11114505	779244_43818801_chr1:11114312-11114458_1	1	-	good	TTGGGTGGAGAGTTAGTAACTCCTGTGGTGAGTGGCTCTGTCCCATTTCTAGGTTACAGGCCTGGATGGCAACTACAGAATCACATGCCACACAGTGATGGAGGTGCTGCGAGAGCACAA	120
chr1	11114790	11114910	779244_43818802_chr1:11114807-11114892_1	1	-	good	TTTTCCCATTTATTATTCTGTAGGTTGCTATGACCCGAGAGAAGTTTCCAGAGAAGATTCCATTTAGACTAACAAGAATGTTGACCAATGCTATGGAGGTGAGTGGATATCGGGAACGAG	120
chr1	11115371	11115491	779244_43818803_chr1:11115390-11115473_1	1	-	good	GATCTGTCTTCTGTTTCTCAAAGACACCCATCCAACCTGATGCTGGACCGTCTGAGTGGGAAGATCCTGCACATTGACTTTGGGGACTGCTTTGAGGTGAACACATGTTCTAGAACCCCA	120
chr1	11116985	11117105	779244_43818804_chr1:11116998-11117091_1	1	-	good	ATGCACTCCTGTGTTCTAGGTGTGGTTTGACCGAAGAACCAATTATACCCGTTCTTTAGCGGTCATGTCAATGGTTGGGTATATTTTAGGCCTGGGAGATAGGTGAGTAATTTAATTTGG	120
chr1	11121187	11121307	779244_43818805_chr1:11121240-11121373_2	1	-	good	TCAATAATACAGCTGGGGACGACCTGGCCAAGCTGCTGTGGCTGAAAAGCCCCAGCTCCGAGGTAGGCCACTGGGCCCTGCAGACCTGCGCTCTCCTGGAACCCCCACTCGCAATAGGAT	120
chr1	11121307	11121427	779244_43818805_chr1:11121240-11121373_1	1	-	good	TGGACCCAAACTACATGTCTTAGGCTGCTCTCTTACTGAACAGTTGTGTCCTGATGCAGATGGCTCCGGACTATGACCACTTGACTCTGATGCAGAAGGTGGAGGTGTTTGAGCATGCCG	120
chr1	11121932	11122052	779244_43818806_chr1:11121973-11122131_2	1	-	good	TGCACGCCCTCATCCGGGACTACAGGGAGAAGAAGAAGATCCTTCTCAACATCGAGCATCGCATCATGTTGCGGGTATGTGATGCGGCCACGAGAGCTAGTGCCCCTTCCGTGGCAGGGA	120
chr1	11122052	11122172	779244_43818806_chr1:11121973-11122131_1	1	-	good	ATACTCTCTTTACGGTACACTAACCCTGCTTTTCTGTGGGCGCCAGCATCCAGAGATACGCTGTCATCCCTTTATCGACCAACTCGGGCCTCATTGGCTGGGTTCCCCACTGTGACACAC	120
chr1	11124445	11124565	779244_43818807_chr1:11124492-11124638_2	1	-	good	ATGCAGCTCTTCGGCCTGGTTAACACCCTTCTGGCCAATGACCCAACATCTCTTCGGAAAAACCTCAGGTATTCAGAAACCCTGAAATGGCAACAATTTGAGAAGTCTTCTGGTTTTTTC	120
chr1	11124565	11124685	779244_43818807_chr1:11124492-11124638_1	1	-	good	GAAGAGCTGAGGACCTCTGATGTACACTCACCGCTCCCACTGTTCCTTACAGGCAGCAACGGACATGAGTTTGTTTTCCTTCTAAAAGGCCATGAAGATCTGCGCCAGGATGAGCGTGTG	120
chr1	11126589	11126709	779244_43818808_chr1:11126616-11126801_2	1	-	good	AACCAGCCAATCATTCGCATTCAGTCCATAGCACCGTCTTTGCAAGTCATCACATCCAAGCAGAGGCCCCGGAAATTGACACTTATGGGTAAGGACCATTGTGCACTTCTGTCACCCACT	120
chr1	11126709	11126829	779244_43818808_chr1:11126616-11126801_1	1	-	good	CAGAACACTAAATCCTTTGGTAATTATTTACAGCTCACATCCTTAGAGCTGCAATATGTTTCCCCAAAACTTCTGATGTGCCGGGACCTTGAATTGGCTGTGCCAGGAACATATGACCCC	120
chr1	11126957	11127077	779244_43818809_chr1:11127004-11127149_2	1	-	good	AGGACCTCACCCAAGCCTGGGACCTCTATTATCATGTGTTCCGACGAATCTCAAAGCAGCTGCCTCAGGTAGGATCTTCAGGCTCCTGGCAGGGTTAACTGTCATTATAGTCCTTTCTGT	120
chr1	11127077	11127197	779244_43818809_chr1:11127004-11127149_1	1	-	good	CTGGGTTGGTTGAGACTTTGATAACTTGAAAACGTGCCTGCTTTCTCTCTCAGGCCTATGGTCGAGATTTAATGGAGGCCCAAGAGTGGTGCAGGAAGTACATGAAATCAGGGAATGTCA	120
chr1	11127595	11127715	779244_43818810_chr1:11127618-11127811_2	1	-	good	GGAACGTGAAAGGCATGTTTGAGGTGCTGGAGCCCTTGCATGCTATGATGGAACGGGGCCCCCAGACTCTGAAGGAAACATCCTTTAATCAGGTATGGGGTAAAAAACACGAAAGGACAT	120
chr1	11127715	11127835	779244_43818810_chr1:11127618-11127811_1	1	-	good	TGCTTCTCTCCTTCTTCTCTTGGCTTCAGGTGAGCGAGGAGCTGATCCGAGTGGCCATCCTCTGGCATGAGATGTGGCATGAAGGCCTGGAAGAGGCATCTCGTTTGTACTTTGGGGAAA	120
chr1	11127945	11128065	779244_43818811_chr1:11127998-11128131_2	1	-	good	CCAACAAGATTCTGAAGAACATGTGTGAGCACAGCAACACCCTGGTCCAGCAGGCCATGATGGTGGGTCGGAGCCACTGTGGGGCTTCATAGACCCTGGTCCCTTAGCTGGTGGGCGCAA	120
chr1	11128065	11128185	779244_43818811_chr1:11127998-11128131_1	1	-	good	TACCAGCTCTTCCCCAACCCACATTTCCTTTATAGATGTTTCTTCTGTTTTTCCCTCAGGCCCTCATCTACCCACTGACAGTGGCTTCTAAGTCTACCACGACAGCCCGGCACAATGCAG	120
chr1	11128443	11128563	779244_43818812_chr1:11128448-11128557_1	1	-	good	TTGAATACCAGGTTATACCTCAGCTCATTGCAAGAATTGATACGCCCAGACCCTTGGTGGGACGTCTCATTCACCAGCTTCTCACAGACATTGGTCGGTACCACCCCCAGGTATGTGGAG	120
chr1	11128842	11128962	779244_43818813_chr1:11128849-11128956_1	1	-	good	TTCTTTTTCAGAGTTCTCACCTTATGGTTTGATTATGGTCACTGGCCAGATGTCAATGAGGCCTTAGTGGAGGGGGTGAAAGCCATCCAGATTGATACCTGGCTACAGGTGAGGATACTT	120
chr1	11129727	11129847	779244_43818814_chr1:11129732-11129843_1	1	-	good	TTCCAACAGGATCTGTCCAAAACCCTCCTGATGTACACGGTGCCTGCCGTCCAGGGCTTCTTCCGTTCCATCTCCTTGTCACGAGGCAACAACCTCCAGGATACACTCAGGTATCAGAGA	120
chr1	11130472	11130592	779244_43818815_chr1:11130523-11130782_3	1	-	good	GAGCGAGGCCGAGAGCACCGAGAACAGCCCCACCCCATCGCCGCTGCAGAAGAAGGTCACTGAGGTACCCTTCCCTTCTTCCTTATTAACAACCAACCAAGGTGCCAGGCTCTCTGAGAA	120
chr1	11130592	11130712	779244_43818815_chr1:11130523-11130782_2	1	-	good	CCGCGATGAGAAGAAGAAACTGCGTCATGCCAGCGGGGCCAACATCACCAACGCCACCACTGCCGCCACCACGGCCGCCACTGCCACCACCACTGCCAGCACCGAGGGCAGCAACAGTGA	120
chr1	11130712	11130832	779244_43818815_chr1:11130523-11130782_1	1	-	good	AGCCCTGCTGTTGGTCACAGCTCCAGTGTCTGTCCTTGCCTTTCTCCCCAACCAGGCCTGGCATGCGTGGGCAGTGATGAACTTCGAAGCTGTGCTACACTACAAACATCAGAACCAAGC	120
chr1	11133018	11133138	779244_43818816_chr1:11133074-11133202_2	1	-	good	TCCCCAAAGTGCTGCAGTACTACAGCGCCGCCACAGAGCACGACCGCAGCTGGTACAAGGTGATCAGAAGCAGGCCACCTGTGAGACCCAGCACCCTGGCTGGCTCGTGTCCTCCTGTGT	120
chr1	11133138	11133258	779244_43818816_chr1:11133074-11133202_1	1	-	good	TCCTCTTAGGAGGGCTGTTTTGAGGAGGGAATGTCATGGGGGCTTGTTTCTCTGCTTCCAGATGCTTCCTGAAACTTGGAGAGTGGCAGCTGAATCTACAGGGCATCAATGAGAGCACAA	120
chr1	11134288	11134408	779244_43818817_chr1:11134345-11134471_2	1	-	good	ATGCCATCGCTACTGAGGACCAGCAGCATAAGCAGGAACTGCACAAGCTCATGGCCCGGTGAGGTCCCCACTGACCTGGGGCAAGTCATATTCCAGCCCTGTCATCCCAGCAGCTTCTGC	120
chr1	11134408	11134528	779244_43818817_chr1:11134345-11134471_1	1	-	good	CTCCCTTCCTCTGAAGCTGGGCCACAAGCCAAGTGGCTCTCTGTGCCTTTGTCCTGTTACAGATCGATGCCTTCCAGCACATGCAGCATTTTGTCCAGACCATGCAGCAACAGGCCCAGC	120
chr1	11139249	11139369	779244_43818818_chr1:11139298-11139440_2	1	-	good	CTGCCAACAGTTCACCCTCAGGTGACCTATGCCTACATGAAAAACATGTGGAAGAGTGCCCGCAAGGTCTGTATCCCAATGCATCCAGAACAGACCACCTTCTCCAGAATGCTCGCCTAA	120
chr1	11139369	11139489	779244_43818818_chr1:11139298-11139440_1	1	-	good	GGTGTCCCTGGGCTGTCCAGTTCTGTCTATAACCCAGTTTCTCTTATTTTTAAGGCTCTTGCTCATAAAACTTTAGTGTTGCTCCTGGGAGTTGATCCGTCTCGGCAACTTGACCATCCT	120
chr1	11139475	11139595	779244_43818819_chr1:11139527-11139663_2	1	-	good	CCTCATGAAGACATGAGAACCTGGCTCAAGTATGCAAGCCTGTGCGGCAAGAGTGGCAGGCTGGTGAGTGACAACCACCCACCCACATGGGCAGGTAGGGCCCCATGGTGTCCCTGGGCT	120
chr1	11139595	11139715	779244_43818819_chr1:11139527-11139663_1	1	-	good	TGCCACAAAAACAATGTATCAGAAGACATATCTAATCTTCACTTCTGAATGTTCCAGGGCTGCCAGCGTATCGTAGAGGACTGGCAGAAAATCCTTATGGTGCGGTCCCTTGTGGTCAGC	120
chr1	11144641	11144761	779244_43818820_chr1:11144642-11144760_1	1	-	good	CATCAGGCCATGGTTTCTTGCCACATGCTGTCCGAGCTGGAGGAGGTTATCCAGTACAAACTTGTCCCCGAGCGACGAGAGATCATCCGCCAGATCTGGTGGGAGAGACTGCAGGTGAGC	120
chr1	11144946	11145066	779244_43818821_chr1:11144962-11145050_1	1	-	good	CAAGGGTTGTTTCTCTTCTAGTGCATTGACAAGGCCAGGGACCTGCTGGATGCTGAATTAACTGCGATGGCAGGAGAGAGTTACAGTCGGGCATATGGGGTAAGTGTCAACTATTCTGCA	120
chr1	11146613	11146733	779244_43818822_chr1:11146670-11146796_2	1	-	good	GGCATTTTATAGAGCTGTGCTGGCACTGCATCAGGACCTCTTCTCCTTGGCACAACAGGTAAAAACCTACATGCACCCAGATCTCTCAGTGAGGAAAAGATTGTAGTGCTTCTAAGCCCA	120
chr1	11146733	11146853	779244_43818822_chr1:11146670-11146796_1	1	-	good	TGCTGCCTTTAGCCCAACCAGCCAACCCCCTTGATGCTTTCTGTCTATGTGTGTGTGTATAGGTCAGTGGGACAGCATGGAAGAATACACCTGTATGATCCCTCGGGACACCCATGATGG	120
chr1	11150115	11150235	779244_43818823_chr1:11150120-11150231_1	1	-	good	TTTCTTCAGGGGTCAACTCCACCAGCAGTGCTGTGAAAAGTGGACCCTGGTTAATGATGAGACCCAAGCCAAGATGGCCCGGATGGCTGCTGCAGCTGCATGGGGTTTAGGTAAAGCTTC	120
chr1	11157101	11157221	779244_43818824_chr1:11157146-11157296_2	1	-	good	TGGACACCAACAAGGACGACCCAGAGCTGATGCTGGGCCGCATGCGCTGCCTCGAGGCCTTGGGGGAATGGTGAGCTTCCTAGAATGATGGCATGTGTGGCTGCAAGAGACTTCGTCTCT	120
chr1	11157221	11157341	779244_43818824_chr1:11157146-11157296_1	1	-	good	GATCCCTTCTTCTGTGTACCTCACAGCAGTCTTTCTTTCCCATGTAACAGGAGATCCAGGCTACCTGGTATGAGAAACTGCACGAGTGGGAGGATGCCCTTGTGGCCTATGACAAGAAAA	120
chr1	11167419	11167539	779244_43818825_chr1:11167436-11167522_1	1	-	good	CCTTTTCCCTTTGTTTTCTCAGCATTAATAATAAGCTACAGCAGCCGGAGGCAGCGGCCGGAGTGTTAGAATATGCCATGAAACACTTTGGAGAGCTGGTAAGCACCTCATTCTTTTTGG	120
chr1	11199210	11199330	779244_43818826_chr1:11199252-11199408_2	1	-	good	CCAAAGCACTACACTACAAAGAACTGGAGTTCCAGAAAGGCCCCACCCCTGCCATTCTAGAATCTCTCATCAGGTAGGCCATAAACCCTTTTTAATTGCTGCCTTCATGCAAAATGACCT	120
chr1	11199330	11199450	779244_43818826_chr1:11199252-11199408_1	1	-	good	GCCCCATCTGCCATTTTCCTGTGCTGTGAGGTTTTGCTCTTCTCCAGGGCCCCCTGCCACTGAGAGATGACAATGGCATTGTTCTGCTGGGTGAGAGAGCTGCCAAGTGCCGAGCATATG	120
chr1	11199502	11199622	779244_43818827_chr1:11199535-11199708_2	1	-	good	GTTGGCCCTCACCTCACAAGACATCGCTGAAGTCACACAGACCCTCTTAAACTTGGCTGAATTCATGGAACACAGTGACAAGGTGAGACTTTTCCCCATTGTCCAGATGGAGGCTGACAG	120
chr1	11199622	11199742	779244_43818827_chr1:11199535-11199708_1	1	-	good	ACGGGAGGTCTCTCCATTTTCCACCTTCTCTGCCTTCAGGGATCTCTTCAATGCTGCATTTGTGTCCTGCTGGTCTGAACTGAATGAAGATCAACAGGATGAGCTCATCAGAAGCATCGA	120
chr1	11204512	11204632	779244_43818828_chr1:11204555-11204708_2	1	-	good	GCTGAAGGACTCATCATCGCCCTCCCTGCGCTCCTGCTGGGCCCTGGCACAGGCCTACAACCCGATGGCCAGGTATAGTGTGTCAGGGCGGGTGGAGAAGATCAGCACATAGAAAACGAT	120
chr1	11204632	11204752	779244_43818828_chr1:11204555-11204708_1	1	-	good	ATTGGCCCTTGAAACTGATTGTTTTCCATTGTCACCTGTGGGATCACAGGCCTGGGGCGCTGCCAGGAGGGTCTCCAAAGATGACTGGCTGGAATGGCTGAGACGGCTGAGCCTGGAGCT	120
chr1	11209265	11209385	779244_43818829_chr1:11209306-11209463_2	1	-	good	ATGCATTGGCTAGTGGACCAGTGGAAACAGGACCCATGAAGAAACTGCACGTCAGCACCATCAACCTCCAAAAGGCAAGTCCATTGTTTCAGGTGACTGGGAAAGGAGAGCTCTGCTCTT	120
chr1	11209385	11209505	779244_43818829_chr1:11209306-11209463_1	1	-	good	AGCATCTAGTAGAGTTATAGGTGTTTCCTATAAATCTTTGGTTGTAGGGATACACACTTGCTGATGAAGAGGAGGATCCTTTGATTTACCAGCATCGGATGCTTAGGAGTGGCCAAGGGG	120
chr1	11210799	11210919	779244_43818830_chr1:11210808-11210911_1	1	-	good	CCTCCTGTTTTAGTACCAAATTTTCATTCCAATGGTGAATAAAGTTCTGGTGCGACACCGAATCAATCATCAGCGCTATGATGTGCTCATCTGCAGAATTGTCAAGGTGAACTATACTTC	120
chr1	11212273	11212393	779244_43818831_chr1:11212306-11212479_2	1	-	good	TCGAACACTGGACCAGAGCCCAGAACTGCGCTCCACAGCCATGGACACGCTGTCTTCACTTGTTTTTCAGCTGGGGAAGAAGGTAAGATGGGAGTCTGGACAGACAGGTGCTCTTCTGCC	120
chr1	11212393	11212513	779244_43818831_chr1:11212306-11212479_1	1	-	good	TGTATGTTAGCAGTTACTGTATGTTAGTGATTGTTGTAGGGCAGCGCTAGAGACTGTGGACCGCCTGACGGAGTCCCTGGATTTCACTGACTATGCCTCCCGGATCATTCACCCTATTGT	120
chr1	11212731	11212851	779244_43818832_chr1:11212790-11212913_2	1	-	good	CTGCCTCCTATTGTTAAGTTGTTTGATGCCCCTGAAGCTCCACTGCCATCTCGAAAGTGAGCACCTCCTCTTTGGGACTAGCAATCTTTAAGCTTTAATGTTTTGTTGAAAATGTTCATT	120
chr1	11212851	11212971	779244_43818832_chr1:11212790-11212913_1	1	-	good	CTGCGTGTCCTTAGATACTTGGGACCTGACTATTCATCACCATGCTTTTGCTCCCTTTTGCAGTTACTGGCTGCAATCCAGCTGTTTGGCGCCAACCTGGATGACTACCTGCATTTACTG	120
chr1	11213362	11213482	779244_43818833_chr1:11213393-11213571_2	1	-	good	AAGCTCTACCTGCCCCAGCTGATCCCACACATGCTGCGTGTCTTCATGCATGACAACAGCCCAGGCCGCATTGTCTCTATCAAGGTGAGTAGCCTACGTCATCCTCCAGAGAGATTTTCT	120
chr1	11213482	11213602	779244_43818833_chr1:11213393-11213571_1	1	-	good	CCTGACTCAGCTCCTCTGACTTTTCTCTCTTTGTAGGAATTCTGGGTCATGAACACCTCAATTCAGAGCACGATCATTCTTCTCATTGAGCAAATTGTGGTAGCTCTTGGGGGTGAATTT	120
chr1	11216131	11216251	779244_43818834_chr1:11216142-11216239_1	1	-	good	CCTCTTGTCCATTTCAGTTTTTGTTCCAGCAGCTGGGAATGTTGGTGTCCTTTGTGAAGAGCCACATCAGACCTTATATGGATGAAATAGTCACCCTCATGAGAGTGAGTAGAAGTTAAT	120
chr1	11228613	11228733	779244_43818835_chr1:11228662-11228923_3	1	-	good	TTCCTGCCCCAGGTCATGCCCACGTTCCTTAACGTCATTCGAGTCTGTGATGGGGCCATCCGGGAAGTAAGTACCTCAAACCCCAATCCTTCTCTTTCTCCTCTGCACCACACATGCACA	120
chr1	11228733	11228853	779244_43818835_chr1:11228662-11228923_2	1	-	good	GCTGTGTCCATGGTGGCCCTGATGCGGATCTTCCGAGACCAGTCACTCTCTCATCATCACACCATGGTTGTCCAGGCCATCACCTTCATCTTCAAGTCCCTGGGACTCAAATGTGTGCAG	120
chr1	11228853	11228973	779244_43818835_chr1:11228662-11228923_1	1	-	good	CTGAAGTCACGTCATGCCATGTGTAGCTCTAACACTCTCTGTTGTTTTGTCCTAGCTGACTATAGCACTAGTGAAATGCTGGTCAACATGGGAAACTTGCCTCTGGATGAGTTCTACCCA	120
chr1	11230869	11230989	779244_43818836_chr1:11230919-11231059_2	1	-	good	GATAGACCAGTCCCGGGATGCCTCTGCTGTCAGCCTGTCAGAATCCAAGTCAAGTCAGGATTCCTGTAAGTTGGGGGTAGCCATGAAAGACTTGCCAAGTTCTCACTCACAGAGCCCTTG	120
chr1	11230989	11231109	779244_43818836_chr1:11230919-11231059_1	1	-	good	GTTGTAATCATGTTGTGATGAATGTTTTCTTTTTTCCCTCCCCTTTCCCACGCAGGCCATCCGTGTGTTAGGGCTTTTAGGGGCTTTGGATCCTTACAAGCACAAAGTGAACATTGGCAT	120
chr1	11231247	11231367	779244_43818837_chr1:11231294-11231439_2	1	-	good	ACCCTACTTTGCTTGAGGTGCTACTGAATTTTCTGAAGACTGAGCAGAACCAGGGTACACGCAGAGAGGTAGGGGACGTGGCAAACTTGGTCTTTAAAGACTTTGCTGGGACGATGGCAA	120
chr1	11231367	11231487	779244_43818837_chr1:11231294-11231439_1	1	-	good	GCTTTCTTTTCTCTCGTACTGGCTCATTGAATCGTGTTCTTGTGCCTATCCAGGTGGCTCTGTGGACCCTGGGACAGTTGGTGGCCAGCACTGGCTATGTAGTAGAGCCCTACAGGAAGT	120
chr1	11232421	11232541	779244_43818838_chr1:11232430-11232533_1	1	-	good	TTTCATTTTGCAGGTTAGTGGCCTGGAAATGAGGAAATGGGTTGATGAACTTTTTATTATCATCATGGACATGCTCCAGGATTCCTCTTTGTTGGCCAAAAGGCAGGTGAGTATTACTGC	120
chr1	11233382	11233502	779244_43818839_chr1:11233392-11233492_1	1	-	good	AACTTCTTTCTCTAGGCATTAATTTTGAAACTGAAAGATCCAGACCCTGATCCAAACCCAGGTGTGATCAATAATGTCCTGGCAACAATAGGAGAATTGGCACAGGTAAAGGGGCAGCTA	120
chr1	11234084	11234204	779244_43818840_chr1:11234137-11234270_2	1	-	good	TGGGGCACCTGGTCTCCAATGCCCCCCGACTCATCCGCCCCTACATGGAGCCTATTCTGAAGGTAACACAAACCGAGAGGCTGGTGCTTTCTCTGTGCGTTGTCATCAGCTCATATGGGG	120
chr1	11234204	11234324	779244_43818840_chr1:11234137-11234270_1	1	-	good	CAGTCTCTCTCTAGAATGTCTTCTGCCATAGAGAACATATGAGCCTTTCTTCCCTACAGATTTTGACAGAGTTGGAGCACAGTGGGATTGGAAGAATCAAAGAGCAGAGTGCCCGCATGC	120
chr1	11237825	11237945	779244_43818841_chr1:11237837-11238053_2	1	-	good	CCAGGTGTTTGAGATCCGGGAGCTGGCCATCTGCACTGTGGGCCGACTCAGTAGCATGAACCCTGCCTTTGTCATGCCTTTCCTGCGCAAGATGCTCATCCAGGTAACCGAGGTGATGGC	120
chr1	11237945	11238065	779244_43818841_chr1:11237837-11238053_1	1	-	good	CTCCATTGCTCTTGCAGACCCTGACATTCGCTACTGTGTCTTGGCGTCCCTGGACGAGCGCTTTGATGCACACCTGGCCCAGGCGGAGAACTTGCAGGCCTTGTTTGTGGCTCTGAATGA	120
chr1	11238389	11238509	779244_43818842_chr1:11238396-11238622_2	1	-	good	CCTCCATCCACCTCATCAGTGGCCATGCTCATGTGGTTAGCCAGACCGCAGTGCAAGTGGTGGCAGATGTGCTTAGCAAACTGCTCGTAGTTGGGATAACAGATCCTGGTAAGGCTTGCC	120
chr1	11238509	11238629	779244_43818842_chr1:11238396-11238622_1	1	-	good	CTTTCTATCCAGGCCACTCTCTGACCCAATTTGTTCGCCACTGTGCGGATCATTTCCTGAACAGTGAGCACAAGGAGATCCGCATGGAGGCTGCCCGCACCTGCTCCCGCCTGCTCACAC	120
chr1	11240244	11240364	779244_43818843_chr1:11240297-11240552_3	1	-	good	GGCCAGCGATGTGGGCAGCATCACTCTTGCCCTCCGAACGCTTGGCAGCTTTGAATTTGAAGGTAAGAAATTACAACGGCTCTTGCCAAGATAGTGAGAGATGCTGGAAACTTTGGGAAA	120
chr1	11240364	11240484	779244_43818843_chr1:11240297-11240552_2	1	-	good	TCAAGATGGGCTACTGAAAATGCTGTCCCTGGTCCTTATGCACAAACCCCTTCGCCACCCAGGCATGCCCAAGGGCCTGGCCCATCAGCTGGCCTCTCCTGGCCTCACGACCCTCCCTGA	120
chr1	11240484	11240604	779244_43818843_chr1:11240297-11240552_1	1	-	good	AGAACAGACTGAGTGTCATGTGCCCAGCCCTTATGTGACTTGTTTCCTTCCCCTCAGCCCTGCCCTCACTGCAGTGCTCTACGACCTGAGCCGTCAGATTCCACAGCTAAAGAAGGACAT	120
chr1	11241496	11241616	779244_43818844_chr1:11241547-11241686_2	1	-	good	TGGGGCCAGGCATCCAGCAGGATATCAAGGAGCTGCTGGAGCCCATGCTGGCAGTGGGACTAAGGTGGGTGTCAGAAACCTGAGCTTGCCCTGTATCAGCGTGAGGCTTGGCCCCCAGTG	120
chr1	11241616	11241736	779244_43818844_chr1:11241547-11241686_1	1	-	good	GGGACATTAAAGAATGTCATTATGTCTCAACTAGCCACTCTCCATTTCTCTACAGGAGGCAGAAGGCAATGCAGGTGGATGCCACAGTCTTCACTTGCATCAGCATGCTGGCTCGAGCAA	120
chr1	11243087	11243207	779244_43818845_chr1:11243108-11243305_2	1	-	good	TTTCTGTGGCTGTGAGGTCTGAGTTTAAGGTCTATTTGCCTCGCGTGCTGGACATCATCCGAGCGGCCCTGCCCCCAAAGGACTTCGCCCATAAGTAAGCACCTCTGTTATGATTTCACC	120
chr1	11243207	11243327	779244_43818845_chr1:11243108-11243305_1	1	-	good	TATCTACTTTGTCTTTTCTGTGCTCAGATACCCAGTATCTCCAAGATACCATGAACCATGTCCTAAGCTGTGTCAAGAAGGAGAAGGAACGTACAGCGGCCTTCCAAGCCCTGGGGCTAC	120
chr1	11247618	11247738	779244_43818846_chr1:11247619-11247738_1	1	-	good	CTCAGGTGTGCCAGTGGGTGCTGAAATGCAGGAATAGCAAGAACTCGCTGATCCAAATGACAATCCTTAATTTGTTGCCCCGCTTGGCTGCATTCCGACCTTCTGCCTTCACAGGTGAGG	120
chr1	11247776	11247896	779244_43818847_chr1:11247813-11248099_3	1	-	good	ACCTCCCCCAGTCCAGCTAAGTCCACCCTGGTGGAGAGCCGGTGTTGCAGAGACTTGATGGAGGAGAAATTTGATCAGGTAAGTGGTGAGAGGCCCTTTCCCTCTTTTCCTAAGCTCCAC	120
chr1	11247896	11248016	779244_43818847_chr1:11247813-11248099_2	1	-	good	GGAACAAAACCTCGTCACATTACCCCCTTCACCAGTTTCCAGGCTGTACAGCCCCAGCAGTCAAATGCCTTGGTGGGGCTGCTGGGGTACAGCTCTCACCAAGGCCTCATGGGATTTGGG	120
chr1	11248016	11248136	779244_43818847_chr1:11247813-11248099_1	1	-	good	AGTCATAAGTAAAGATGATTTTTTTCCTCCTCATATATATAGCGTCTGAGAGAAGAAATGGAAGAAATCACACAGCAGCAGCTGGTACACGACAAGTACTGCAAAGATCTCATGGGCTTC	120
chr1	11253786	11253906	779244_43818848_chr1:11253833-11253978_2	1	-	good	ATGATCGGATCCATGGAGCCTTGTTGATCCTTAACGAGCTGGTCCGAATCAGCAGCATGGAGGGAGAGGTGAGAAGCCACGGCAGAGGGGAGTCCAGGCTCCCCGTGTACCATTCTGTGA	120
chr1	11253906	11254026	779244_43818848_chr1:11253833-11253978_1	1	-	good	CTTTCTGGGTTTGTACTCTGTCTCTAATGAAGGCACCCTGTCTCTCTACATAGCACACATTTGAAGAAGCAGAGAAGGGATTTGATGAGACCTTGGCCAAAGAGAAGGGCATGAATCGGG	120
chr1	11255971	11256091	779244_43818849_chr1:11255986-11256197_2	1	-	good	ACAGGCCATCCGTGAGGGAGCTGTAGCCGCCCTTCGTGCCTGTCTGATTCTCACAACCCAGCGTGAGCCGAAGGAGATGCAGAAGCCTCAGTGGTACAGGGTAAGGAGATGGCTCCATTC	120
chr1	11256091	11256211	779244_43818849_chr1:11255986-11256197_1	1	-	good	GGTTTGCTTTTTTCTCCAGGTCCTGGTTCTCCGTGAGCTGGCCATCAGCGTCCCTACCTTCTTCTTCCAGCAAGTGCAACCCTTCTTTGACAACATTTTTGTGGCCGTGTGGGACCCCAA	120
chr1	11256868	11256988	779244_43818850_chr1:11256927-11257170_3	1	-	good	AGCGAGCCCTGGAATGGCTGGGTGCTGACCGCAATGAGGGCCGGAGACATGCAGCTGTGAGTGTCTACAGGGAGGAGCACAGCCAGGCTTGGGGAACGATGGTGTCATGGGGGGGTCTTT	120
chr1	11256988	11257108	779244_43818850_chr1:11256927-11257170_2	1	-	good	ATCTTCGGAACCTCCTCCCCTCCAATGACCCAGTTGTCATGGAAATGGCATCCAAGGCCATTGGCCGTCTTGCCATGGCAGGGGACACTTTTACCGCTGAGTACGTGGAATTTGAGGTGA	120
chr1	11257108	11257228	779244_43818850_chr1:11256927-11257170_1	1	-	good	TCTGCGTACTTTCCTGGCCAGCATACGCCCCATCATCACCTTTTGCCTTCCTCTCTTTTGCAGCTAGCCTCATAGGAGTGGAAGGTGGGAATGCCACCCGAATTGGCAGATTTGCCAACT	120
chr1	11258478	11258598	779244_43818851_chr1:11258479-11258598_1	1	-	good	TGCAGATGAGTCAAGAGGAGTCTACTCGCTTCTATGACCAACTGAACCATCACATTTTTGAATTGGTTTCCAGCTCAGATGCCAATGAGAGGAAAGGTGGCATCTTGGCCATAGGTAAGG	120
chr1	11259208	11259328	779244_43818852_chr1:11259242-11259414_2	1	-	good	GGCCTAAAGAGCCGGAATGAGGAAACCAGGGCCAAAGCCGCCAAGGAGCTCCAGCACTATGTCACCATGGAACTCCGAGAGGTGCTTCTGGGATCTGGGGCCAGTCATTGTGGGATGTGT	120
chr1	11259328	11259448	779244_43818852_chr1:11259242-11259414_1	1	-	good	TATTAAAGGAAACTTCTCTCTAAAGAACCTCAGGGCAAGATGCTTGGAACCGGACCTGCCGCCGCCACCACCGCTGCCACCACATCTAGCAATGTGAGCGTCCTGCAGCAGTTTGCCAGT	120
chr1	13770266	13770386	779740_44030917_Identity_kit_hg38_Target_29_1	1	+	good	TATCAGCTAGGTGCTCTAACATTCTTTTAGGTAGGGAATAAAACTTAAAATAGCACTTATGTTTTAGACAGTTATGTGATTTCATTTTGAGTGCATCTTAATGGTATTAAGATTGTACTT	120
chr1	67395777	67395897	779740_44030918_Identity_kit_hg38_Target_2_1	1	+	good	AGCAGACAACTGGTGGATCTGTACAAGGTGCTGGAGAGCAGGGGCTCCGACCCAAAGCCCGAAAACCCAGCCTGTCCCTGGACGGTGCTCCCAGCAGGTGACCTTCCCACCCATGATGGC	120
chr1	114708506	114708626	NRAS_4.2	1	-	good	TAAGAGAAATACGCCAGTACCGAATGAAAAAACTCAACAGCAGTGATGATGGGACTCAGGGTTGTATGGGATTGCCATGTGTGGTGATGTAACAAGGTGAGCATATGGTTTCTTGGCATA	120
chr1	114708566	114708686	NRAS_4.1	1	-	good	CTCTCATTTTTTTTCATTTTTTCCTTTTATAGGGTGTTGAAGATGCTTTTTACACACTGGTAAGAGAAATACGCCAGTACCGAATGAAAAAACTCAACAGCAGTGATGATGGGACTCAGG	120
chr1	114709545	114709665	NRAS_3.2	1	-	good	TGATTTGCCAACAAGGACAGTTGATACAAAACAAGCCCACGAACTGGCCAAGAGTTACGGGATTCCATTCATTGAAACCTCAGCCAAGACCAGACAGGTATGGTACAGCTTTCAGCATTT	120
chr1	114713913	114714032	NRAS_2.1	1	-	good	TAATAAAAATTGAACTTCCCTCCCTCCCTGCCCCCTTACCCTCCACACCCCCAGGATTCTTACAGAAAACAAGTGGTTATAGATGGTGAAACCTGTTTGTTGGACATACTGGATACAGC	119
chr1	114715999	114716118	NRAS_1.3	1	-	good	GGGAAAAGCGCACTGACAATCCAGCTAATCCAGAACCACTTTGTAGATGAATATGATCCCACCATAGAGGTGAGGCCCAGTGGTAGCCCGCTGACCTGATCCTGTCTCTCACTTGTCGG	119
chr1	114716094	114716213	NRAS_1.1	1	-	good	GCTCGCCAATTAACCCTGATTACTGGTTTCCAACAGGTTCTTGCTGGTGTGAAATGACTGAGTACAAACTGGTGGTGGTTGGAGCAGGTGGTGTTGGGAAAAGCGCACTGACAATCCAG	119
chr1	179551311	179551431	779740_44030919_Identity_kit_hg38_Target_1_1	1	+	good	ACAGTGGAAGGCTTCTCTGTGGACAGAGACTGAAGGGTGTGGAGGTATCGAAGCTGAACGGCAGCAGGGGTGCCTGACAGAATCTCAGCTGCCATCCTCAGGGACTCAGAAGCAGCCTTT	120
chr1	243499704	243499824	779244_43818857_chr1:243499737-243499791_1	1	-	good	CTCTTTGTAAATCATTTATTTCACTCTGTTCCATCCAGGTCAGCAATCAGATTGTGGCATGCTGGGTAACTGGAAAAAATAATAAAAAGTAAGTTTCAATAGCTCATGTTCTTCAATGTT	120
chr1	243505231	243505351	AKT3_13.1	1	-	good	ATGTTTCCTGCCCACAGATGATGAGGATGGTATGGACTGCATGGACAATGAGAGGCGGCCGCATTTCCCTCAATTTTCCTACTCTGCAAGTGGACGAGAATAAGTCTCTTTCATTCTGCT	120
chr1	243512283	243512403	AKT3_12.2	1	-	good	AGTAACATCTGAGACAGATACTAGATATTTTGATGAAGAATTTACAGCTCAGACTATTACAATAACACCACCTGAAAAATGTAAGTAAATTTAGAAGGCAATTGATAAATTTCTAATATA	120
chr1	243512343	243512463	AKT3_12.1	1	-	good	AATCAGTTAATAAAACTCTTTTTCTTTCTTTTTACAGCTTGTACCTCCTTTTAAACCTCAAGTAACATCTGAGACAGATACTAGATATTTTGATGAAGAATTTACAGCTCAGACTATTAC	120
chr1	243545463	243545583	AKT3_11.2	1	-	good	CAGATGATGCAAAAGAAATTATGAGACACAGTTTCTTCTCTGGAGTAAACTGGCAAGATGTATATGATAAAAAGGTAAGATTTCTTTATGGCATAGTGTGTATATATTTTGGCTGCACTG	120
chr1	243545523	243545643	AKT3_11.1	1	-	good	TATGTAAATGTTTTATACTTACTTAATTTTATTTCTGTTCTCATAGCCTTGGTGGAGGACCAGATGATGCAAAAGAAATTATGAGACACAGTTTCTTCTCTGGAGTAAACTGGCAAGATG	120
chr1	243552728	243552848	AKT3_10.3	1	-	good	CCAGGACCATGAGAAACTTTTTGAATTAATATTAATGGAAGACATTAAATTTCCTCGAACACTCTCTTCAGATGCAAAATCATTGCTTTCAGGGCTCTTGATAAAGGATCCAAATAAACG	120
chr1	243552884	243553003	AKT3_10.1	1	-	good	TGAATAATGCTTTAAAAGTTAACATGTAATAATTAATCTTTTTACTGATTTCACTTTTAGGTGTTAGAAGATAATGACTATGGCCGAGCAGTAGACTGGTGGGGCCTAGGGGTTGTCAT	119
chr1	243563693	243563813	AKT3_9.2	1	-	good	AAAAATTACAGATTTTGGACTTTGCAAAGAAGGGATCACAGATGCAGCCACCATGAAGACATTCTGTGGCACTCCAGAATATCTGGCACCAGAGGTAGGCTTCGGTTCCATTAATAGGAA	120
chr1	243563753	243563873	AKT3_9.1	1	-	good	TTATGTCATTTTTCTTAATACACAGTTGGAGAATCTAATGCTGGACAAAGATGGCCACATAAAAATTACAGATTTTGGACTTTGCAAAGAAGGGATCACAGATGCAGCCACCATGAAGAC	120
chr1	243572911	243573031	AKT3_8.2	1	-	good	GAGAGAGCGGGTGTTCTCTGAGGACCGCACACGTTTCTATGGTGCAGAAATTGTCTCTGCCTTGGACTATCTACATTCCGGAAAGATTGTGTACCGTGATCTCAAGGTAAAAAAAAAAAA	120
chr1	243572971	243573091	AKT3_8.1	1	-	good	ATCAGTAATTATTACAATCCTGTCCCTGCTGTTTACCCTGCAGCTGTTTTTCCATTTGTCGAGAGAGCGGGTGTTCTCTGAGGACCGCACACGTTTCTATGGTGCAGAAATTGTCTCTGC	120
chr1	243613630	243613750	AKT3_7.1	1	-	good	TTTATTTCAAGTCCTTGAAATATTCCTTCCAGACAAAAGACCGTTTGTGTTTTGTGATGGAATATGTTAATGGGGGCGAGGTGAGTCAAGAAGTAAATCCAGTATTTGCATGGTAGTATT	120
chr1	243615049	243615169	AKT3_6.2	1	-	good	TTTTGTAGGATGAAGTGGCACACACTCTAACTGAAAGCAGAGTATTAAAGAACACTAGACATCCCTTTTTAACAGTAAGTGACTAGAGGACAGATGTTATAATCGTAACATTTGAAATTT	120
chr1	243615109	243615229	AKT3_6.1	1	-	good	GAAATAGTGAAATTATTATTATCAGTGCTCAAAACATATATTGAAGGTTTGCTTTTTTTCTTTTGTAGGATGAAGTGGCACACACTCTAACTGAAAGCAGAGTATTAAAGAACACTAGAC	120
chr1	243637587	243637707	AKT3_5.2	1	-	good	TAAAGGCACTTTTGGGAAAGTTATTTTGGTTCGAGAGAAGGCAAGTGGAAAATACTATGCTATGAAGATTCTGAAGAAAGAAGTCATTATTGCAAAGGTAACTGATTTATTAAAGTTGAT	120
chr1	243637647	243637767	AKT3_5.1	1	-	good	ATATTTTTTAATTTGTATTTTTCAGACAATGAATGATTTTGACTATTTGAAACTACTAGGTAAAGGCACTTTTGGGAAAGTTATTTTGGTTCGAGAGAAGGCAAGTGGAAAATACTATGC	120
chr1	243645868	243645988	AKT3_4.2	1	-	good	CAAGAAGAGGAGAGAATGAATTGTAGTCCAACTTCACAAATTGATAATATAGGAGAGGAAGAGATGGATGCCTCTACAACCCATCATAAAAGAAAGGTAGAAAATAATAACTTATTCCCA	120
chr1	243645941	243646061	AKT3_4.1	1	-	good	GGGAAATTTTACTCATTTTTATAGGGAAGAATGGACAGAAGCTATCCAGGCTGTAGCAGACAGACTGCAGAGGCAAGAAGAGGAGAGAATGAATTGTAGTCCAACTTCACAAATTGATAA	120
chr1	243664737	243664857	AKT3_3.2	1	-	good	CCAAAGCCAAACACATTTATAATCAGATGTCTCCAGTGGACTACTGTTATAGAGAGAACATTTCATGTAGATACTCCAGAGGAAAGGTAAGAAATTCACTTGTTTTCATTTTGTGAAAAA	120
chr1	243664797	243664917	AKT3_3.1	1	-	good	CCATATTTAAAGAAACATTTTATTTTATTCTTAGAATGCCAGTTAATGAAAACAGAACGACCAAAGCCAAACACATTTATAATCAGATGTCTCCAGTGGACTACTGTTATAGAGAGAACA	120
chr1	243695574	243695694	AKT3_2.2	1	-	good	GCCAAGATACTTCCTTTTGAAGACAGATGGCTCATTCATAGGATATAAAGAGAAACCTCAAGATGTGGATTTACCTTATCCCCTCAACAACTTTTCAGTGGCAAGTAAGTTAATTATAAT	120
chr1	243695634	243695754	AKT3_2.1	1	-	good	TTTTTTTCAGCATTAACATGCGTGCTTTCCTCATGTAGGAGAATATATAAAAAACTGGAGGCCAAGATACTTCCTTTTGAAGACAGATGGCTCATTCATAGGATATAAAGAGAAACCTCA	120
chr1	243843111	243843231	AKT3_1.1	1	-	good	CCCTAAAGCTGATATCACAAAGTACCATTTCTCCAAGTTGGGGGCTCAGAGGGGAGTCATCATGAGCGATGTTACCATTGTGAAAGAAGGTTGGGTTCAGAAGAGGGGTAAGTGCTCCGC	120
chr10	87925446	87925566	PTEN_4.1	1	+	good	ATGTAATTTCAAATGTTAGCTCATTTTTGTTAATGGTGGCTTTTTGTTTGTTTGTTTTGTTTTAAGGTTTTTGGATTCAAAGCATAAAAACCATTACAAGATATACAATCTGTAAGTATG	120
chr10	87925506	87925626	PTEN_4.2	1	+	good	TTTAAGGTTTTTGGATTCAAAGCATAAAAACCATTACAAGATATACAATCTGTAAGTATGTTTTCTTATTTGTATGCTTGCAAATATCTTCTAAAACAACTATTAAGTGAAAGTTATCTG	120
chr10	87930977	87931097	PTEN_5.1	1	+	good	TATTAGTACTTTTTTTTCTTCCTAAGTGCAAAAGATAACTTTATATCACTTTTAAACTTTTCTTTTAGTTGTGCTGAAAGACATTATGACACCGCCAAATTTAATTGCAGAGGTAGGTAT	120
chr10	87931037	87931157	PTEN_5.2	1	+	good	TCTTTTAGTTGTGCTGAAAGACATTATGACACCGCCAAATTTAATTGCAGAGGTAGGTATGAATGTACTGTACTATGTTGTATAACTTAAACCCGATAGACTGTATCTTACTGTCATAAC	120
chr10	98459497	98459617	779740_44030920_Identity_kit_hg38_Target_12_1	1	+	good	AACAGAGGATACTACTGGAGTGGAGGAGTGGAAGCAGCCCAGCAGGCCCACTGGTAGCCGTGAGTGTGAGGATAGCTTATCGGTAGCGGCAGGCCAAAGCATTGACATTCTTGACCACAT	120
chr10	127402640	127402760	779740_44030921_Identity_kit_hg38_Target_25_1	1	+	good	CCAAGTCAGGCGCCCAGTTTCTACATAAATGGCACCCCACAGCCTCTCTTCACCCTACGGTTCCTTTTCCCTGGCTCCAAGGCTGCTCCGACAGACGGGCTTCGGGCCACAGCTGGCAGC	120
chr11	532575	532695	779244_43818880_chr11:532630-532760_2	1	-	good	CTGAACCCTCCTGATGAGAGTGGCCCCGGCTGCATGAGCTGCAAGTGTGTGCTCTCCTGACGCAGGTGAGGGGGACTCCCAGGGCGGCCGCCACGCCCACCGGATGACCCCGGCTCCCCG	120
chr11	532695	532815	779244_43818880_chr11:532630-532760_1	1	-	good	CCCTCACCCAGGCAGGCGGCCACAGGCCGGTCCCTCCTGATCCCATCCCTCCTTTCCCAGGGAGTGGAGGATGCCTTCTACACGTTGGTGCGTGAGATCCGGCAGCACAAGCTGCGGAAG	120
chr11	533257	533377	779244_43818881_chr11:533271-533363_1	1	-	good	ACCCTCTCCCTTGACACAGGGCAGCCGCTCTGGCTCTAGCTCCAGCTCCGGGACCCTCTGGGACCCCCCGGGACCCATGTGACCCAGCGGCCCCTCGCGCTGTAAGTCTCCCGGGACGGC	120
chr11	533412	533532	779244_43818882_chr11:533447-533617_2	1	-	good	CTGTGGAATCTCGGCAGGCTCAGGACCTCGCCCGAAGCTACGGCATCCCCTACATCGAGACCTCGGCCAAGACCCGGCAGGTGAGGCAGCTCTCCACCCCACAGCTAGCCAGGGACCCGC	120
chr11	533532	533652	779244_43818882_chr11:533447-533617_1	1	-	good	CTGCAGCCCCCGTAGCCAGCTCTCGCTTTCCACCTCTCAGGGAGCAGATCAAACGGGTGAAGGACTCGGATGACGTGCCCATGGTGCTGGTGGGGAACAAGTGTGACCTGGCTGCACGCA	120
chr11	533735	533855	779244_43818883_chr11:533760-533949_2	1	-	good	GCGGGACCAGTACATGCGCACCGGGGAGGGCTTCCTGTGTGTGTTTGCCATCAACAACACCAAGTCTTTTGAGGACATCCACCAGTACAGGTGAACCCCGTGAGGCTGGCCCGGGAGCCC	120
chr11	533855	533975	779244_43818883_chr11:533760-533949_1	1	-	good	GAGGGGGTCCCTGAGCCCTGTCCTCCTGCAGGATTCCTACCGGAAGCAGGTGGTCATTGATGGGGAGACGTGCCTGTTGGACATCCTGGATACCGCCGGCCAGGAGGAGTACAGCGCCAT	120
chr11	534147	534267	779244_43818884_chr11:534206-534327_2	1	-	good	TGACCATCCAGCTGATCCAGAACCATTTTGTGGACGAATACGACCCCACTATAGAGGTGAGCCTGGCGCCGCCGTCCAGGTGCCAGCAGCTGCTGCGGGCGAGCCCAGGACACAGCCAGG	120
chr11	534267	534387	779244_43818884_chr11:534206-534327_1	1	-	good	CCTCCTTGGCAGGTGGGGCAGGAGACCCTGTAGGAGGACCCCGGGCCGCAGGCCCCTGAGGAGCGATGACGGAATATAAGCTGGTGGTGGTGGGCGCCGGCGGTGTGGGCAAGAGTGCGC	120
chr11	16111807	16111927	779740_44030922_Identity_kit_hg38_Target_13_1	1	+	good	TTGTATGTTATTCCAGGGGGGAAGAGGAATCCCTGTTGGGCAGCAGCAGCTGCTGCCAGAGTCCGCTGGTCATGTGGAAAAATTGGGATCATGAGCGGAGGCATGTGACCCTGAACCTGC	120
chr11	32396339	32396459	779740_44030923_Identity_kit_hg38_Target_37_1	1	+	good	CGTTTCTCACTGGTCTCAGATGCCGACCGTACAAGAGTCGGGGCTACTCCAGGCACACGTCGCACATCCTGCAGGCAGAGAGTAAGAGGAAGGGAGGCTTTAAGCCACATGTGAACATTC	120
chr11	64804275	64804395	779244_43818885_chr11:64804328-64804821_5	1	-	good	AAGTGTCCACCCCTAGTGACTACACTCTGTCTTTCCTCAAGCGGCAGCGCAAAGGCCTCTGAACTACTGGGGACTTCGGACCGCTTGTGGGGACCCAGGCTCCGCCCTTAGTCCCCCAAC	120
chr11	64804341	64804461	MEN1_9.4	1	-	good	AGATCAACTCGAGCGCCATCAAGCTGCAACTCACGGCACAGTCGCAAGTGCAGATGAAGAAGCAGAAAGTGTCCACCCCTAGTGACTACACTCTGTCTTTCCTCAAGCGGCAGCGCAAAG	120
chr11	64804504	64804624	MEN1_9.3	1	-	good	CCCCGGAAGCCTCCTGGGACTGTCGCTGGCACAGCCCGAGGCCCTGAAGGTGGCAGCACGGCTCAGGTGCCAGCACCCACAGCATCACCACCGCCGGAGGGTCCAGTGCTCACTTTCCAG	120
chr11	64804695	64804815	MEN1_9.2	1	-	good	TGCGGCAGAAGGTGCGCATAGTGAGCCGAGAGGCCGAGGCGGCCGAGGCCGAGGAGCCGTGGGGCGAGGAAGCCCGGGAAGGCCGGCGGCGGGGCCCACGGCGGGAGTCCAAGCCAGAGG	120
chr11	64804757	64804876	MEN1_9.1	1	-	good	CTGGAGTTCCAGCCACTGGCCGGCAACCTTGCTCTCACCTTGCTCTCCCCACTGGCCCAGGTGCGGCAGAAGGTGCGCATAGTGAGCCGAGAGGCCGAGGCGGCCGAGGCCGAGGAGCC	119
chr11	64805000	64805120	MEN1_8.2	1	-	good	AAATGGGAGGAGGGCAGTCCCACGCCTGTGCTGCATGTGGGCTGGGCCACCTTTCTTGTGCAGTCCCTAGGCCGTTTTGAGGGACAGGTGAGGGACAGCTGCACAGAGGTCTGGGCACTA	120
chr11	64805089	64805209	MEN1_8.1	1	-	good	CCCTCGTCCAGGGCACCCAGAGCCAAGGTTCCGCCCTCCAGGACCCTGAGTGCTTCGCCCACCTGCTGCGATTCTACGACGGCATCTGCAAATGGGAGGAGGGCAGTCCCACGCCTGTGC	120
chr11	64805641	64805761	MEN1_7.2	1	-	good	CTGCCGGGAAGACGAGGAGATCTACAAGGAGTTCTTTGAAGTAGCCAATGATGTCATCCCCAACCTGCTGAAGGAGGCAGCCAGCTTGCTGGAGGCGGGCGAGGAGCGGCCGGGGGAGCA	120
chr11	64805697	64805816	MEN1_7.1	1	-	good	TGGTGAGACCCCTTCAGACCCTACAGAGACCCCACTGCTCTCACAGCTACAACTACTGCCGGGAAGACGAGGAGATCTACAAGGAGTTCTTTGAAGTAGCCAATGATGTCATCCCCAAC	119
chr11	64805830	64805950	779244_43818888_chr11:64805882-64806018_2	1	-	good	CCATGCCCCCCTCCTCATTCTTGCTTTCTTCCTCTGGGCTGACCCAGACAGCATCATTTTGCAGTGAGGACCCCACCTACTCCCCCAGCCCCTGGGGGCTCCATCCCCCGCCAGGTCCCT	120
chr11	64805950	64806070	779244_43818888_chr11:64805882-64806018_1	1	-	good	ATTAAGGTGTCACATCTTTCCCTCCCTCCCCTCTCCTCCTAATTTTTTTTTTCTCAGAACAGTCTCAAATCTCCAATGTTTAACCACCATCATCCAGCAGTGGGACTTCCACCCTCGGCC	120
chr11	64806239	64806359	MEN1_6.2	1	-	good	TCAGCCAAGACCTACTATCGGGATGAACACATCTACCCCTACATGTACCTGGCTGGCTACCACTGTCGCAACCGCAATGTGCGGGAAGCCCTGCAGGCCTGGGCGGACACGGCCACTGTC	120
chr11	64806307	64806426	MEN1_6.1	1	-	good	TGCCAGCAGGGCAGCTGGGGCTGCCTCCCTGAGGATCCTCTGCCTCACCTCCATCCAGGGCATTGCCTCAGCCAAGACCTACTATCGGGATGAACACATCTACCCCTACATGTACCTGG	119
chr11	64806994	64807114	MEN1_5.1	1	-	good	TATGATCCTTTCCTAGGTACCCCATGGCCTTAGGGAACCTGGCAGATCTAGAGGAGCTGGAGCCCACCCCTGGCCGGCCAGACCCACTCACCCTCTACCACAAGGTGGGGGCATCTAAGG	120
chr11	64807133	64807253	MEN1_4.1	1	-	good	TCCGTGGCTCATAACTCTCTCCTTCGGCTCCTAGAAGCTGCTCTGGCTGCTCTATGACCTGGGACATCTGGAAAGGTCAGTAGAGGGAAGTGGCCAGGCTGCGCCTGGTGAGGCCGGGGG	120
chr11	64807553	64807673	MEN1_3.2	1	-	good	TGTACCTGAAAGGATCATACATGCGCTGTGACCGCAAGATGGAGGTGGCGTTCATGGTGTGTGCCATCAACCCTTCCATTGACCTGCACACCGACTCGCTGGAGCTTCTGCAGCTGCAGC	120
chr11	64807615	64807734	MEN1_3.1	1	-	good	AAGCAGGCACAGGGTGGGCCATCATGAGACATAATGATCTCATCCCCCCCTAAGAGCTGGCTGTACCTGAAAGGATCATACATGCGCTGTGACCGCAAGATGGAGGTGGCGTTCATGGT	119
chr11	64807875	64807995	MEN1_2.2	1	-	good	GTAGTGTTTGGGCCCAATGGGGAGCAGACAGCTGAGGTCACCTGGCACGGCAAGGGCAACGAGGACCGCAGGGGCCAGACAGTCAATGCCGGTGTGGCTGAGCGGGTATTGTTCCCTCCC	120
chr11	64807990	64808110	MEN1_2.1	1	-	good	CCCTTCCACAGGCACCAAATTGGACAGCTCCGGTGTGGCCTTTGCTGTGGTTGGGGCCTGCCAGGCCCTGGGTCTCCGGGATGTCCACCTCGCCCTGTCTGAGGATCATGCCTGGGTAGT	120
chr11	64809655	64809775	MEN1_1.3	1	-	good	TCTCCAGCCGTGAGCTGGTGAAGAAGGTCTCCGATGTCATATGGAACAGCCTCAGCCGCTCCTACTTCAAGGATCGGGCCCACATCCAGTCCCTCTTCAGCTTCATCACAGGTTGGAGCC	120
chr11	64809759	64809879	779244_43818894_chr11:64809644-64810114_3	1	-	good	CTTTCCCGTGGCCGACCTGTCTATCATCGCCGCCCTCTATGCCCGCTTCACCGCCCAGATCCGAGGCGCCGTCGACCTGTCCCTCTATCCTCGAGAAGGGGGTGTCTCCAGCCGTGAGCT	120
chr11	64809825	64809945	MEN1_1.2	1	-	good	TACCAACGTTCCCGAGCTCACCTTCCAGCCCAGCCCCGCCCCCGACCCGCCTGGCGGCCTCACCTACTTTCCCGTGGCCGACCTGTCTATCATCGCCGCCCTCTATGCCCGCTTCACCGC	120
chr11	64809986	64810106	MEN1_1.1	1	-	good	GGGCTGAAGGCCGCCCAGAAGACGCTGTTCCCGCTGCGCTCCATCGACGACGTGGTGCGCCTGTTTGCTGCCGAGCTGGGCCGAGAGGAGCCGGACCTGGTGCTCCTTTCCTTGGTGCTG	120
chr12	884704	884824	779740_44030924_Identity_kit_hg38_Target_14_1	1	+	good	CTTAGTCTACAACAGGCCTTTTCTGAACTTAGACGTGCCCAAATGACAGAAGGACCCAACACAGCACCTCCAAACTTTAGTCATACAGGACCAACATTTCCAGTAGTACCTCCTTTCTTA	120
chr12	4274017	4274137	779244_43818895_chr12:4274035-4274240_1	1	+	good	GGAGAGGGGCCGCCGGGCTGGCCATGGAGCTGCTGTGCCACGAGGTGGACCCGGTCCGCAGGGCCGTGCGGGACCGCAACCTGCTCCGAGACGACCGCGTCCTGCAGAACCTGCTCACCA	120
chr12	4288796	4288916	779244_43818898_chr12:4288836-4288995_1	1	+	good	CAAATTCGTTCTGTGCCCTGACCTTCTGCCTCTCATTCCTTGCAGACTTTAAGTTTGCCATGTACCCACCGTCGATGATCGCAACTGGAAGTGTGGGAGCAGCCATCTGTGGGCTCCAGC	120
chr12	4299814	4299934	779244_43818899_chr12:4299854-4300014_1	1	+	good	TCCTGTTCCTCTTACTAACAACTCTGGTCTGGACCATTGTTCTAGGATTGTCTCAAAGCTTGCCAGGAGCAGATTGAGGCGGTGCTCCTCAATAGCCTGCAGCAGTACCGTCAGGACCAA	120
chr12	25215411	25215531	KRAS_4.2	1	-	good	GAGAGAGATCCGACAATACAGATTGAAAAAAATCAGCAAAGAAGAAAAGACTCCTGGCTGTGTGAAAATTAAAAAATGCATTATAATGTAATCTGGTAAGTTTAAGTTCAGCACATTAAT	120
chr12	25215471	25215591	KRAS_4.1	1	-	good	GACTTTAAAGAAGTTGTGTTTTACAATGCAGAGAGTGGAGGATGCTTTTTATACATTGGTGAGAGAGATCCGACAATACAGATTGAAAAAAATCAGCAAAGAAGAAAAGACTCCTGGCTG	120
chr13	32316402	32316522	BRCA2_1.1	1	+	good	TTGGTCTTCTGTTTTGCAGACTTATTTACCAAGCATTGGAGGAATATCGTAGGTAAAAATGCCTATTGGATCCAAAGAGAGGCCAACATTTTTTGAAATTTTTAAGACACGCTGCAACAA	120
chr13	32316462	32316582	BRCA2_1.2	1	+	good	GCCTATTGGATCCAAAGAGAGGCCAACATTTTTTGAAATTTTTAAGACACGCTGCAACAAAGCAGGTATTGACAAATTTTATATAACTTTATAAATTACACCGAGAAAGTGTTTTCTAAA	120
chr13	32319023	32319142	BRCA2_2.1	1	+	good	ACAAATTTGTCTGTCACTGGTTAAAACTAAGGTGGGATTTTTTTTTTAAATAGATTTAGGACCAATAAGTCTTAATTGGTTTGAAGAACTTTCTTCAGAAGCTCCACCCTATAATTCTG	119
chr13	32319085	32319205	BRCA2_2.2	1	+	good	CAATAAGTCTTAATTGGTTTGAAGAACTTTCTTCAGAAGCTCCACCCTATAATTCTGAACCTGCAGAAGAATCTGAACATAAAAACAACAATTACGAACCAAACCTATTTAAAACTCCAC	120
chr13	32319196	32319316	BRCA2_2.3	1	+	good	AAACTCCACAAAGGAAACCATCTTATAATCAGCTGGCTTCAACTCCAATAATATTCAAAGAGCAAGGGCTGACTCTGCCGCTGTACCAATCTCCTGTAAAAGAATTAGATAAATTCAAAT	120
chr13	32319265	32319384	BRCA2_2.4	1	+	good	TGACTCTGCCGCTGTACCAATCTCCTGTAAAAGAATTAGATAAATTCAAATTAGACTTAGGTAAGTAATGCAATATGGTAGACTGGGGAGAACTACAAACTAGGAATTTAGGCAAACCT	119
chr13	32325048	32325168	BRCA2_3.1	1	+	good	TCTCACTGAATTATTGTACTGTTTCAGGAAGGAATGTTCCCAATAGTAGACATAAAAGTCTTCGCACAGTGAAAACTAAAATGGATCAAGCAGATGATGTTTCCTGTCCACTTCTAAATT	120
chr13	32325108	32325228	BRCA2_3.2	1	+	good	TTCGCACAGTGAAAACTAAAATGGATCAAGCAGATGATGTTTCCTGTCCACTTCTAAATTCTTGTCTTAGTGAAAGGTATGATGAAGCTATTATATTAAAATATTTAAATGAAACATTTT	120
chr13	32326035	32326155	BRCA2_4.1	1	+	good	TAAGATAAACTAGTTTTTGCCAGTTTTTTAAAATAACCTAAGGGATTTGCTTTGTTTTATTTTAGTCCTGTTGTTCTACAATGTACACATGTAACACCACAAAGAGATAAGTCAGGTATG	120
chr13	32326095	32326215	BRCA2_4.2	1	+	good	TTTAGTCCTGTTGTTCTACAATGTACACATGTAACACCACAAAGAGATAAGTCAGGTATGATTAAAAACAATGCTTTTTATTCTTAGAATACTAGAAATGTTAATAAAAATAAAACTTAA	120
chr13	32326229	32326349	BRCA2_5.1	1	+	good	TTTTACCCCCAGTGGTATGTGGGAGTTTGTTTCATACACCAAAGTTTGTGAAGGTAAATATTCTACCTGGTTTATTTTTATGACTTAGTAATTGAGAATTTGACAATAGCGTTATACCTT	120
chr13	32326448	32326567	BRCA2_6.1	1	+	good	TAATGATCAGGGCATTTCTATAAAAAATAAACTATTTTCTTTCCTCCCAGGGTCGTCAGACACCAAAACATATTTCTGAAAGTCTAGGAGCTGAGGTGGATCCTGATATGTCTTGGTCA	119
chr13	32326495	32326615	BRCA2_6.2	1	+	good	CAGGGTCGTCAGACACCAAAACATATTTCTGAAAGTCTAGGAGCTGAGGTGGATCCTGATATGTCTTGGTCAAGTTCTTTAGCTACACCACCCACCCTTAGTTCTACTGTGCTCATAGGT	120
chr13	32326553	32326672	BRCA2_6.3	1	+	good	ATATGTCTTGGTCAAGTTCTTTAGCTACACCACCCACCCTTAGTTCTACTGTGCTCATAGGTAATAATAGCAAATGTGTATTTACAAGAAAGAGCAGATGAGGTTGATAATTGTCATCT	119
chr13	32329377	32329497	BRCA2_7.1	1	+	good	TGACAAAAAATAAGTTTTTGCATTCTAGTGATAATATACAATACACATAAATTTTTATCTTACAGTCAGAAATGAAGAAGCATCTGAAACTGTATTTCCTCATGATACTACTGCTGTAAG	120
chr13	32329437	32329557	BRCA2_7.2	1	+	good	TACAGTCAGAAATGAAGAAGCATCTGAAACTGTATTTCCTCATGATACTACTGCTGTAAGTAAATATGACATTGATTAGACTGTTGAAATTGCTAACAATTTTGGAATGCCTTGTTAAAT	120
chr13	32330882	32331002	BRCA2_8.1	1	+	good	TTTTATACTAGTGATTTTAAACTATAATTTTTGCAGAATGTGAAAAGCTATTTTTCCAATCATGATGAAAGTCTGAAGAAAAATGATAGATTTATCGCTTCTGTGACAGACAGTGAAAAC	120
chr13	32330942	32331062	BRCA2_8.2	1	+	good	CATGATGAAAGTCTGAAGAAAAATGATAGATTTATCGCTTCTGTGACAGACAGTGAAAACACAAATCAAAGAGAAGCTGCAAGTCATGGTAAGTCCTCTGTTTAGTTGAACTACAGGTTT	120
chr13	32332218	32332337	BRCA2_9.1	1	+	good	TAAATTATATGGCTTATAAAATATTAATGTGCTTCTGTTTTATACTTTAACAGGATTTGGAAAAACATCAGGGAATTCATTTAAAGTAAATAGCTGCAAAGACCACATTGGAAAGTCAA	119
chr13	32332280	32332400	BRCA2_9.2	1	+	good	AAACATCAGGGAATTCATTTAAAGTAAATAGCTGCAAAGACCACATTGGAAAGTCAATGCCAAATGTCCTAGAAGATGAAGTATATGAAACAGTTGTAGATACCTCTGAAGAAGATAGTT	120
chr13	32332351	32332471	BRCA2_9.3	1	+	good	GAAGATGAAGTATATGAAACAGTTGTAGATACCTCTGAAGAAGATAGTTTTTCATTATGTTTTTCTAAATGTAGAACAAAAAATCTACAAAAAGTAAGAACTAGCAAGACTAGGAAAAAA	120
chr13	32332414	32332534	BRCA2_9.4	1	+	good	TCTAAATGTAGAACAAAAAATCTACAAAAAGTAAGAACTAGCAAGACTAGGAAAAAAATTTTCCATGAAGCAAACGCTGATGAATGTGAAAAATCTAAAAACCAAGTGAAAGAAAAATAC	120
chr13	32332483	32332603	BRCA2_9.5	1	+	good	GCAAACGCTGATGAATGTGAAAAATCTAAAAACCAAGTGAAAGAAAAATACTCATTTGTATCTGAAGTGGAACCAAATGATACTGATCCATTAGATTCAAATGTAGCAAATCAGAAGCCC	120
chr13	32332575	32332695	BRCA2_9.6	1	+	good	AGATTCAAATGTAGCAAATCAGAAGCCCTTTGAGAGTGGAAGTGACAAAATCTCCAAGGAAGTTGTACCGTCTTTGGCCTGTGAATGGTCTCAACTAACCCTTTCAGGTCTAAATGGAGC	120
chr13	32332672	32332792	BRCA2_9.7	1	+	good	ACCCTTTCAGGTCTAAATGGAGCCCAGATGGAGAAAATACCCCTATTGCATATTTCTTCATGTGACCAAAATATTTCAGAAAAAGACCTATTAGACACAGAGAACAAAAGAAAGAAAGAT	120
chr13	32332760	32332880	BRCA2_9.8	1	+	good	TATTAGACACAGAGAACAAAAGAAAGAAAGATTTTCTTACTTCAGAGAATTCTTTGCCACGTATTTCTAGCCTACCAAAATCAGAGAAGCCATTAAATGAGGAAACAGTGGTAAATAAGA	120
chr13	32332864	32332984	BRCA2_9.9	1	+	good	ACAGTGGTAAATAAGAGAGATGAAGAGCAGCATCTTGAATCTCATACAGACTGCATTCTTGCAGTAAAGCAGGCAATATCTGGAACTTCTCCAGTGGCTTCTTCATTTCAGGGTATCAAA	120
chr13	32332972	32333092	BRCA2_9.10	1	+	good	CAGGGTATCAAAAAGTCTATATTCAGAATAAGAGAATCACCTAAAGAGACTTTCAATGCAAGTTTTTCAGGTCATATGACTGATCCAAACTTTAAAAAAGAAACTGAAGCCTCTGAAAGT	120
chr13	32333068	32333188	BRCA2_9.11	1	+	good	AAAGAAACTGAAGCCTCTGAAAGTGGACTGGAAATACATACTGTTTGCTCACAGAAGGAGGACTCCTTATGTCCAAATTTAATTGATAATGGAAGCTGGCCAGCCACCACCACACAGAAT	120
chr13	32333153	32333273	BRCA2_9.12	1	+	good	ATAATGGAAGCTGGCCAGCCACCACCACACAGAATTCTGTAGCTTTGAAGAATGCAGGTTTAATATCCACTTTGAAAAAGAAAACAAATAAGTTTATTTATGCTATACATGATGAAACAT	120
chr13	32333213	32333333	BRCA2_9.13	1	+	good	TAATATCCACTTTGAAAAAGAAAACAAATAAGTTTATTTATGCTATACATGATGAAACATCTTATAAAGGAAAAAAAATACCGAAAGACCAAAAATCAGAACTAATTAACTGTTCAGCCC	120
chr13	32333273	32333393	BRCA2_9.14	1	+	good	CTTATAAAGGAAAAAAAATACCGAAAGACCAAAAATCAGAACTAATTAACTGTTCAGCCCAGTTTGAAGCAAATGCTTTTGAAGCACCACTTACATTTGCAAATGCTGATTCAGGTACCT	120
chr13	32336210	32336329	BRCA2_10.1	1	+	good	AGTGAATGTGATTGATGGTACTTTAATTTTGTCACTTTGTGTTTTTATGTTTAGGTTTATTGCATTCTTCTGTGAAAAGAAGCTGTTCACAGAATGATTCTGAAGAACCAACTTTGTCC	119
chr13	32336267	32336387	BRCA2_10.2	1	+	good	TATTGCATTCTTCTGTGAAAAGAAGCTGTTCACAGAATGATTCTGAAGAACCAACTTTGTCCTTAACTAGCTCTTTTGGGACAATTCTGAGGAAATGTTCTAGAAATGAAACATGTTCTA	120
chr13	32336367	32336487	BRCA2_10.3	1	+	good	TAGAAATGAAACATGTTCTAATAATACAGTAATCTCTCAGGATCTTGATTATAAAGAAGCAAAATGTAATAAGGAAAAACTACAGTTATTTATTACCCCAGAAGCTGATTCTCTGTCATG	120
chr13	32336462	32336582	BRCA2_10.4	1	+	good	CCCCAGAAGCTGATTCTCTGTCATGCCTGCAGGAAGGACAGTGTGAAAATGATCCAAAAAGCAAAAAAGTTTCAGATATAAAAGAAGAGGTCTTGGCTGCAGCATGTCACCCAGTACAAC	120
chr13	32336557	32336677	BRCA2_10.5	1	+	good	GCTGCAGCATGTCACCCAGTACAACATTCAAAAGTGGAATACAGTGATACTGACTTTCAATCCCAGAAAAGTCTTTTATATGATCATGAAAATGCCAGCACTCTTATTTTAACTCCTACT	120
chr13	32336648	32336768	BRCA2_10.6	1	+	good	ATGCCAGCACTCTTATTTTAACTCCTACTTCCAAGGATGTTCTGTCAAACCTAGTCATGATTTCTAGAGGCAAAGAATCATACAAAATGTCAGACAAGCTCAAAGGTAACAATTATGAAT	120
chr13	32336734	32336854	BRCA2_10.7	1	+	good	ATGTCAGACAAGCTCAAAGGTAACAATTATGAATCTGATGTTGAATTAACCAAAAATATTCCCATGGAAAAGAATCAAGATGTATGTGCTTTAAATGAAAATTATAAAAACGTTGAGCTG	120
chr13	32336815	32336935	BRCA2_10.8	1	+	good	GTATGTGCTTTAAATGAAAATTATAAAAACGTTGAGCTGTTGCCACCTGAAAAATACATGAGAGTAGCATCACCTTCAAGAAAGGTACAATTCAACCAAAACACAAATCTAAGAGTAATC	120
chr13	32336881	32337001	BRCA2_10.9	1	+	good	GCATCACCTTCAAGAAAGGTACAATTCAACCAAAACACAAATCTAAGAGTAATCCAAAAAAATCAAGAAGAAACTACTTCAATTTCAAAAATAACTGTCAATCCAGACTCTGAAGAACTT	120
chr13	32336969	32337089	BRCA2_10.10	1	+	good	AAATAACTGTCAATCCAGACTCTGAAGAACTTTTCTCAGACAATGAGAATAATTTTGTCTTCCAAGTAGCTAATGAAAGGAATAATCTTGCTTTAGGAAATACTAAGGAACTTCATGAAA	120
chr13	32337063	32337183	BRCA2_10.11	1	+	good	AGGAAATACTAAGGAACTTCATGAAACAGACTTGACTTGTGTAAACGAACCCATTTTCAAGAACTCTACCATGGTTTTATATGGAGACACAGGTGATAAACAAGCAACCCAAGTGTCAAT	120
chr13	32337148	32337268	BRCA2_10.12	1	+	good	GACACAGGTGATAAACAAGCAACCCAAGTGTCAATTAAAAAAGATTTGGTTTATGTTCTTGCAGAGGAGAACAAAAATAGTGTAAAGCAGCATATAAAAATGACTCTAGGTCAAGATTTA	120
chr13	32337223	32337343	BRCA2_10.13	1	+	good	AATAGTGTAAAGCAGCATATAAAAATGACTCTAGGTCAAGATTTAAAATCGGACATCTCCTTGAATATAGATAAAATACCAGAAAAAAATAATGATTACATGAACAAATGGGCAGGACTC	120
chr13	32337309	32337429	BRCA2_10.14	1	+	good	AAATAATGATTACATGAACAAATGGGCAGGACTCTTAGGTCCAATTTCAAATCACAGTTTTGGAGGTAGCTTCAGAACAGCTTCAAATAAGGAAATCAAGCTCTCTGAACATAACATTAA	120
chr13	32337405	32337525	BRCA2_10.15	1	+	good	CAAGCTCTCTGAACATAACATTAAGAAGAGCAAAATGTTCTTCAAAGATATTGAAGAACAATATCCTACTAGTTTAGCTTGTGTTGAAATTGTAAATACCTTGGCATTAGATAATCAAAA	120
chr13	32337502	32337622	BRCA2_10.16	1	+	good	ACCTTGGCATTAGATAATCAAAAGAAACTGAGCAAGCCTCAGTCAATTAATACTGTATCTGCACATTTACAGAGTAGTGTAGTTGTTTCTGATTGTAAAAATAGTCATATAACCCCTCAG	120
chr13	32337605	32337725	BRCA2_10.17	1	+	good	GTCATATAACCCCTCAGATGTTATTTTCCAAGCAGGATTTTAATTCAAACCATAATTTAACACCTAGCCAAAAGGCAGAAATTACAGAACTTTCTACTATATTAGAAGAATCAGGAAGTC	120
chr13	32337698	32337818	BRCA2_10.18	1	+	good	CTACTATATTAGAAGAATCAGGAAGTCAGTTTGAATTTACTCAGTTTAGAAAACCAAGCTACATATTGCAGAAGAGTACATTTGAAGTGCCTGAAAACCAGATGACTATCTTAAAGACCA	120
chr13	32337807	32337927	BRCA2_10.19	1	+	good	CTTAAAGACCACTTCTGAGGAATGCAGAGATGCTGATCTTCATGTCATAATGAATGCCCCATCGATTGGTCAGGTAGACAGCAGCAAGCAATTTGAAGGTACAGTTGAAATTAAACGGAA	120
chr13	32337914	32338034	BRCA2_10.20	1	+	good	AAATTAAACGGAAGTTTGCTGGCCTGTTGAAAAATGACTGTAACAAAAGTGCTTCTGGTTATTTAACAGATGAAAATGAAGTGGGGTTTAGGGGCTTTTATTCTGCTCATGGCACAAAAC	120
chr13	32338003	32338123	BRCA2_10.21	1	+	good	AGGGGCTTTTATTCTGCTCATGGCACAAAACTGAATGTTTCTACTGAAGCTCTGCAAAAAGCTGTGAAACTGTTTAGTGATATTGAGAATATTAGTGAGGAAACTTCTGCAGAGGTACAT	120
chr13	32338092	32338212	BRCA2_10.22	1	+	good	TATTAGTGAGGAAACTTCTGCAGAGGTACATCCAATAAGTTTATCTTCAAGTAAATGTCATGATTCTGTTGTTTCAATGTTTAAGATAGAAAATCATAATGATAAAACTGTAAGTGAAAA	120
chr13	32338158	32338278	BRCA2_10.23	1	+	good	TGTTGTTTCAATGTTTAAGATAGAAAATCATAATGATAAAACTGTAAGTGAAAAAAATAATAAATGCCAACTGATATTACAAAATAATATTGAAATGACTACTGGCACTTTTGTTGAAGA	120
chr13	32338221	32338341	BRCA2_10.24	1	+	good	ATGCCAACTGATATTACAAAATAATATTGAAATGACTACTGGCACTTTTGTTGAAGAAATTACTGAAAATTACAAGAGAAATACTGAAAATGAAGATAACAAATATACTGCTGCCAGTAG	120
chr13	32338301	32338421	BRCA2_10.25	1	+	good	ATACTGAAAATGAAGATAACAAATATACTGCTGCCAGTAGAAATTCTCATAACTTAGAATTTGATGGCAGTGATTCAAGTAAAAATGATACTGTTTGTATTCATAAAGATGAAACGGACT	120
chr13	32338401	32338521	BRCA2_10.26	1	+	good	TCATAAAGATGAAACGGACTTGCTATTTACTGATCAGCACAACATATGTCTTAAATTATCTGGCCAGTTTATGAAGGAGGGAAACACTCAGATTAAAGAAGATTTGTCAGATTTAACTTT	120
chr13	32338489	32338609	BRCA2_10.27	1	+	good	CAGATTAAAGAAGATTTGTCAGATTTAACTTTTTTGGAAGTTGCGAAAGCTCAAGAAGCATGTCATGGTAATACTTCAAATAAAGAACAGTTAACTGCTACTAAAACGGAGCAAAATATA	120
chr13	32338561	32338681	BRCA2_10.28	1	+	good	ACTTCAAATAAAGAACAGTTAACTGCTACTAAAACGGAGCAAAATATAAAAGATTTTGAGACTTCTGATACATTTTTTCAGACTGCAAGTGGGAAAAATATTAGTGTCGCCAAAGAGTCA	120
chr13	32338645	32338765	BRCA2_10.29	1	+	good	GCAAGTGGGAAAAATATTAGTGTCGCCAAAGAGTCATTTAATAAAATTGTAAATTTCTTTGATCAGAAACCAGAAGAATTGCATAACTTTTCCTTAAATTCTGAATTACATTCTGACATA	120
chr13	32338758	32338878	BRCA2_10.30	1	+	good	TGACATAAGAAAGAACAAAATGGACATTCTAAGTTATGAGGAAACAGACATAGTTAAACACAAAATACTGAAAGAAAGTGTCCCAGTTGGTACTGGAAATCAACTAGTGACCTTCCAGGG	120
chr13	32338862	32338982	BRCA2_10.31	1	+	good	TAGTGACCTTCCAGGGACAACCCGAACGTGATGAAAAGATCAAAGAACCTACTCTATTGGGTTTTCATACAGCTAGCGGGAAAAAAGTTAAAATTGCAAAGGAATCTTTGGACAAAGTGA	120
chr13	32338934	32339054	BRCA2_10.32	1	+	good	CTAGCGGGAAAAAAGTTAAAATTGCAAAGGAATCTTTGGACAAAGTGAAAAACCTTTTTGATGAAAAAGAGCAAGGTACTAGTGAAATCACCAGTTTTAGCCATCAATGGGCAAAGACCC	120
chr13	32339040	32339160	BRCA2_10.33	1	+	good	ATGGGCAAAGACCCTAAAGTACAGAGAGGCCTGTAAAGACCTTGAATTAGCATGTGAGACCATTGAGATCACAGCTGCCCCAAAGTGTAAAGAAATGCAGAATTCTCTCAATAATGATAA	120
chr13	32339154	32339274	BRCA2_10.34	1	+	good	TGATAAAAACCTTGTTTCTATTGAGACTGTGGTGCCACCTAAGCTCTTAAGTGATAATTTATGTAGACAAACTGAAAATCTCAAAACATCAAAAAGTATCTTTTTGAAAGTTAAAGTACA	120
chr13	32339224	32339344	BRCA2_10.35	1	+	good	ACTGAAAATCTCAAAACATCAAAAAGTATCTTTTTGAAAGTTAAAGTACATGAAAATGTAGAAAAAGAAACAGCAAAAAGTCCTGCAACTTGTTACACAAATCAGTCCCCTTATTCAGTC	120
chr13	32339294	32339414	BRCA2_10.36	1	+	good	CAGCAAAAAGTCCTGCAACTTGTTACACAAATCAGTCCCCTTATTCAGTCATTGAAAATTCAGCCTTAGCTTTTTACACAAGTTGTAGTAGAAAAACTTCTGTGAGTCAGACTTCATTAC	120
chr13	32339366	32339486	BRCA2_10.37	1	+	good	TTTACACAAGTTGTAGTAGAAAAACTTCTGTGAGTCAGACTTCATTACTTGAAGCAAAAAAATGGCTTAGAGAAGGAATATTTGATGGTCAACCAGAAAGAATAAATACTGCAGATTATG	120
chr13	32339431	32339551	BRCA2_10.38	1	+	good	CTTAGAGAAGGAATATTTGATGGTCAACCAGAAAGAATAAATACTGCAGATTATGTAGGAAATTATTTGTATGAAAATAATTCAAACAGTACTATAGCTGAAAATGACAAAAATCATCTC	120
chr13	32339508	32339628	BRCA2_10.39	1	+	good	TAATTCAAACAGTACTATAGCTGAAAATGACAAAAATCATCTCTCCGAAAAACAAGATACTTATTTAAGTAACAGTAGCATGTCTAACAGCTATTCCTACCATTCTGATGAGGTATATAA	120
chr13	32339585	32339705	BRCA2_10.40	1	+	good	GCATGTCTAACAGCTATTCCTACCATTCTGATGAGGTATATAATGATTCAGGATATCTCTCAAAAAATAAACTTGATTCTGGTATTGAGCCAGTATTGAAGAATGTTGAAGATCAAAAAA	120
chr13	32339651	32339771	BRCA2_10.41	1	+	good	ATAAACTTGATTCTGGTATTGAGCCAGTATTGAAGAATGTTGAAGATCAAAAAAACACTAGTTTTTCCAAAGTAATATCCAATGTAAAAGATGCAAATGCATACCCACAAACTGTAAATG	120
chr13	32339718	32339838	BRCA2_10.42	1	+	good	CAAAGTAATATCCAATGTAAAAGATGCAAATGCATACCCACAAACTGTAAATGAAGATATTTGCGTTGAGGAACTTGTGACTAGCTCTTCACCCTGCAAAAATAAAAATGCAGCCATTAA	120
chr13	32339806	32339926	BRCA2_10.43	1	+	good	TCACCCTGCAAAAATAAAAATGCAGCCATTAAATTGTCCATATCTAATAGTAATAATTTTGAGGTAGGGCCACCTGCATTTAGGATAGCCAGTGGTAAAATCGTTTGTGTTTCACATGAA	120
chr13	32339881	32340001	BRCA2_10.44	1	+	good	GCATTTAGGATAGCCAGTGGTAAAATCGTTTGTGTTTCACATGAAACAATTAAAAAAGTGAAAGACATATTTACAGACAGTTTCAGTAAAGTAATTAAGGAAAACAACGAGAATAAATCA	120
chr13	32339952	32340072	BRCA2_10.45	1	+	good	TACAGACAGTTTCAGTAAAGTAATTAAGGAAAACAACGAGAATAAATCAAAAATTTGCCAAACGAAAATTATGGCAGGTTGTTACGAGGCATTGGATGATTCAGAGGATATTCTTCATAA	120
chr13	32340035	32340155	BRCA2_10.46	1	+	good	ACGAGGCATTGGATGATTCAGAGGATATTCTTCATAACTCTCTAGATAATGATGAATGTAGCACGCATTCACATAAGGTTTTTGCTGACATTCAGAGTGAAGAAATTTTACAACATAACC	120
chr13	32340129	32340249	BRCA2_10.47	1	+	good	GAGTGAAGAAATTTTACAACATAACCAAAATATGTCTGGATTGGAGAAAGTTTCTAAAATATCACCTTGTGATGTTAGTTTGGAAACTTCAGATATATGTAAATGTAGTATAGGGAAGCT	120
chr13	32340226	32340346	BRCA2_10.48	1	+	good	TGTAAATGTAGTATAGGGAAGCTTCATAAGTCAGTCTCATCTGCAAATACTTGTGGGATTTTTAGCACAGCAAGTGGAAAATCTGTCCAGGTATCAGATGCTTCATTACAAAACGCAAGA	120
chr13	32340315	32340435	BRCA2_10.49	1	+	good	GGTATCAGATGCTTCATTACAAAACGCAAGACAAGTGTTTTCTGAAATAGAAGATAGTACCAAGCAAGTCTTTTCCAAAGTATTGTTTAAAAGTAACGAACATTCAGACCAGCTCACAAG	120
chr13	32340404	32340524	BRCA2_10.50	1	+	good	AAAGTAACGAACATTCAGACCAGCTCACAAGAGAAGAAAATACTGCTATACGTACTCCAGAACATTTAATATCCCAAAAAGGCTTTTCATATAATGTGGTAAATTCATCTGCTTTCTCTG	120
chr13	32340502	32340622	BRCA2_10.51	1	+	good	GTAAATTCATCTGCTTTCTCTGGATTTAGTACAGCAAGTGGAAAGCAAGTTTCCATTTTAGAAAGTTCCTTACACAAAGTTAAGGGAGTGTTAGAGGAATTTGATTTAATCAGAACTGAG	120
chr13	32340607	32340727	BRCA2_10.52	1	+	good	TTAATCAGAACTGAGCATAGTCTTCACTATTCACCTACGTCTAGACAAAATGTATCAAAAATACTTCCTCGTGTTGATAAGAGAAACCCAGAGCACTGTGTAAACTCAGAAATGGAAAAA	120
chr13	32340692	32340812	BRCA2_10.53	1	+	good	ACCCAGAGCACTGTGTAAACTCAGAAATGGAAAAAACCTGCAGTAAAGAATTTAAATTATCAAATAACTTAAATGTTGAAGGTGGTTCTTCAGAAAATAATCACTCTATTAAAGTTTCTC	120
chr13	32340778	32340898	BRCA2_10.54	1	+	good	TCTTCAGAAAATAATCACTCTATTAAAGTTTCTCCATATCTCTCTCAATTTCAACAAGACAAACAACAGTTGGTATTAGGAACCAAAGTGTCACTTGTTGAGAACATTCATGTTTTGGGA	120
chr13	32340857	32340977	BRCA2_10.55	1	+	good	GAACCAAAGTGTCACTTGTTGAGAACATTCATGTTTTGGGAAAAGAACAGGCTTCACCTAAAAACGTAAAAATGGAAATTGGTAAAACTGAAACTTTTTCTGATGTTCCTGTGAAAACAA	120
chr13	32340919	32341039	BRCA2_10.56	1	+	good	AACGTAAAAATGGAAATTGGTAAAACTGAAACTTTTTCTGATGTTCCTGTGAAAACAAATATAGAAGTTTGTTCTACTTACTCCAAAGATTCAGAAAACTACTTTGAAACAGAAGCAGTA	120
chr13	32340988	32341108	BRCA2_10.57	1	+	good	TGTTCTACTTACTCCAAAGATTCAGAAAACTACTTTGAAACAGAAGCAGTAGAAATTGCTAAAGCTTTTATGGAAGATGATGAACTGACAGATTCTAAACTGCCAAGTCATGCCACACAT	120
chr13	32341077	32341197	BRCA2_10.58	1	+	good	AGATTCTAAACTGCCAAGTCATGCCACACATTCTCTTTTTACATGTCCCGAAAATGAGGAAATGGTTTTGTCAAATTCAAGAATTGGAAAAAGAAGAGGAGAGCCCCTTATCTTAGTGGG	120
chr13	32344514	32344634	BRCA2_11.1	1	+	good	ATATTATTTGCCTTAAAAACATATATGAAATATTTCTTTTTAGGAGAACCCTCAATCAAAAGAAACTTATTAAATGAATTTGACAGGATAATAGAAAATCAAGAAAAATCCTTAAAGGCT	120
chr13	32344574	32344694	BRCA2_11.2	1	+	good	AGAAACTTATTAAATGAATTTGACAGGATAATAGAAAATCAAGAAAAATCCTTAAAGGCTTCAAAAAGCACTCCAGATGGTAAAATTAGCTTTTTATTTATATCTGTTCTCCCTCTATAG	120
chr13	32346782	32346902	BRCA2_12.1	1	+	good	CTTAGATTTTAACTAATATGTAATATAAAATAATTGTTTCCTAGGCACAATAAAAGATCGAAGATTGTTTATGCATCATGTTTCTTTAGAGCCGATTACCTGTGTACCCTTTCGGTAAGA	120
chr13	32346842	32346962	BRCA2_12.2	1	+	good	AAGATTGTTTATGCATCATGTTTCTTTAGAGCCGATTACCTGTGTACCCTTTCGGTAAGACATGTTTAAATTTTTCTAAATTCTAATACAGTATGAGAAAAGTCTCGTTTTTATAAATGA	120
chr13	32354806	32354925	BRCA2_13.1	1	+	good	AAATATTTATATGTGTACTAGTCAATAAACTTATATATTTTCTCCCCATTGCAGCACAACTAAGGAACGTCAAGAGATACAGAATCCAAATTTTACCGCACCTGGTCAAGAATTTCTGT	119
chr13	32354868	32354988	BRCA2_13.2	1	+	good	AGGAACGTCAAGAGATACAGAATCCAAATTTTACCGCACCTGGTCAAGAATTTCTGTCTAAATCTCATTTGTATGAACATCTGACTTTGGAAAAATCTTCAAGCAATTTAGCAGTTTCAG	120
chr13	32354937	32355057	BRCA2_13.3	1	+	good	TGTATGAACATCTGACTTTGGAAAAATCTTCAAGCAATTTAGCAGTTTCAGGACATCCATTTTATCAAGTTTCTGCTACAAGAAATGAAAAAATGAGACACTTGATTACTACAGGCAGAC	120
chr13	32355000	32355120	BRCA2_13.4	1	+	good	ATCAAGTTTCTGCTACAAGAAATGAAAAAATGAGACACTTGATTACTACAGGCAGACCAACCAAAGTCTTTGTTCCACCTTTTAAAACTAAATCACATTTTCACAGAGTTGAACAGTGTG	120
chr13	32355070	32355190	BRCA2_13.5	1	+	good	TGTTCCACCTTTTAAAACTAAATCACATTTTCACAGAGTTGAACAGTGTGTTAGGAATATTAACTTGGAGGAAAACAGACAAAAGCAAAACATTGATGGACATGGCTCTGATGATAGTAA	120
chr13	32355159	32355279	BRCA2_13.6	1	+	good	ACATTGATGGACATGGCTCTGATGATAGTAAAAATAAGATTAATGACAATGAGATTCATCAGTTTAACAAAAACAACTCCAATCAAGCAGTAGCTGTAACTTTCACAAAGTGTGAAGAAG	120
chr13	32356420	32356540	BRCA2_14.1	1	+	good	TTGATAGATTTAATTACAAGTCTTCAGAATGCCAGAGATATACAGGATATGCGAATTAAGAAGAAACAAAGGCAACGCGTCTTTCCACAGCCAGGCAGTCTGTATCTTGCAAAAACATCC	120
chr13	32356490	32356610	BRCA2_14.2	1	+	good	GGCAACGCGTCTTTCCACAGCCAGGCAGTCTGTATCTTGCAAAAACATCCACTCTGCCTCGAATCTCTCTGAAAGCAGCAGTAGGAGGCCAAGTTCCCTCTGCGTGTTCTCATAAACAGG	120
chr13	32357686	32357805	BRCA2_15.1	1	+	good	GATACATGTTTACTTTAAATTGTTTTTCTTTTTTGTGTGTGTTTATTTTGTGTAGCTGTATACGTATGGCGTTTCTAAACATTGCATAAAAATTAACAGCAAAAATGCAGAGTCTTTTC	119
chr13	32357741	32357861	BRCA2_15.2	1	+	good	CTGTATACGTATGGCGTTTCTAAACATTGCATAAAAATTAACAGCAAAAATGCAGAGTCTTTTCAGTTTCACACTGAAGATTATTTTGGTAAGGAAAGTTTATGGACTGGAAAAGGAATA	120
chr13	32357809	32357929	BRCA2_15.3	1	+	good	TCACACTGAAGATTATTTTGGTAAGGAAAGTTTATGGACTGGAAAAGGAATACAGTTGGCTGATGGTGGATGGCTCATACCCTCCAATGATGGAAAGGCTGGAAAAGAAGAATTTTATAG	120
chr13	32362464	32362583	BRCA2_16.1	1	+	good	TGAATTCAGTATCATCCTATGTGGTTTTTATGATAATATTCTACTTTTATTTGTTCAGGGCTCTGTGTGACACTCCAGGTGTGGATCCAAAGCTTATTTCTAGAATTTGGGTTTATAAT	119
chr13	32362502	32362622	BRCA2_16.2	1	+	good	TTCTACTTTTATTTGTTCAGGGCTCTGTGTGACACTCCAGGTGTGGATCCAAAGCTTATTTCTAGAATTTGGGTTTATAATCACTATAGATGGATCATATGGAAACTGGCAGCTATGGAA	120
chr13	32362590	32362710	BRCA2_16.3	1	+	good	GATGGATCATATGGAAACTGGCAGCTATGGAATGTGCCTTTCCTAAGGAATTTGCTAATAGATGCCTAAGCCCAGAAAGGGTGCTTCTTCAACTAAAATACAGGCAAGTTTAAAGCATTA	120
chr13	32363120	32363239	BRCA2_17.1	1	+	good	AACAGTGGAATTCTAGAGTCACACTTCCTAAAATATGCATTTTTGTTTTCACTTTTAGATATGATACGGAAATTGATAGAAGCAGAAGATCGGCTATAAAAAAGATAATGGAAAGGGAT	119
chr13	32363178	32363298	BRCA2_17.2	1	+	good	ATATGATACGGAAATTGATAGAAGCAGAAGATCGGCTATAAAAAAGATAATGGAAAGGGATGACACAGCTGCAAAAACACTTGTTCTCTGTGTTTCTGACATAATTTCATTGAGCGCAAA	120
chr13	32363269	32363389	BRCA2_17.3	1	+	good	GTTTCTGACATAATTTCATTGAGCGCAAATATATCTGAAACTTCTAGCAATAAAACTAGTAGTGCAGATACCCAAAAAGTGGCCATTATTGAACTTACAGATGGGTGGTATGCTGTTAAG	120
chr13	32363413	32363533	BRCA2_17.4	1	+	good	GCTGTCTTAAAGAATGGCAGACTGACAGTTGGTCAGAAGATTATTCTTCATGGAGCAGAACTGGTGGGCTCTCCTGATGCCTGTACACCTCTTGAAGCCCCAGAATCTCTTATGTTAAAG	120
chr13	32363475	32363595	779244_43818921_chr13:32363173-32363538_4	1	+	good	GGTGGGCTCTCCTGATGCCTGTACACCTCTTGAAGCCCCAGAATCTCTTATGTTAAAGGTAAATTAATTTGCACTCTTGGTAAAAATCAGTCATTGATTCAGTTAAATTCTAGAAGTTTT	120
chr13	32370378	32370498	BRCA2_18.1	1	+	good	AATATATTTATTAATTTGTCCAGATTTCTGCTAACAGTACTCGGCCTGCTCGCTGGTATACCAAACTTGGATTCTTTCCTGACCCTAGACCTTTTCCTCTGCCCTTATCATCGCTTTTCA	120
chr13	32370452	32370572	BRCA2_18.2	1	+	good	TTTCCTGACCCTAGACCTTTTCCTCTGCCCTTATCATCGCTTTTCAGTGATGGAGGAAATGTTGGTTGTGTTGATGTAATTATTCAAAGAGCATACCCTATACAGGTATGATGTATTCTT	120
chr13	32370925	32371045	BRCA2_19.1	1	+	good	TTTTTTGGTGTGTGTAACACATTATTACAGTGGATGGAGAAGACATCATCTGGATTATACATATTTCGCAATGAAAGAGAGGAAGAAAAGGAAGCAGCAAAATATGTGGAGGCCCAACAA	120
chr13	32370988	32371108	BRCA2_19.2	1	+	good	TTTCGCAATGAAAGAGAGGAAGAAAAGGAAGCAGCAAAATATGTGGAGGCCCAACAAAAGAGACTAGAAGCCTTATTCACTAAAATTCAGGAGGAATTTGAAGAACATGAAGGTAAAATT	120
chr13	32376618	32376738	BRCA2_20.1	1	+	good	TTGCTTTTGAATTTACAGTTTAGTGAATTAATAATCCTTTTGTTTTCTTAGAAAACACAACAAAACCATATTTACCATCACGTGCACTAACAAGACAGCAAGTTCGTGCTTTGCAAGATG	120
chr13	32376679	32376799	BRCA2_20.2	1	+	good	AAAACCATATTTACCATCACGTGCACTAACAAGACAGCAAGTTCGTGCTTTGCAAGATGGTGCAGAGCTTTATGAAGCAGTGAAGAATGCAGCAGACCCAGCTTACCTTGAGGTGAGAGA	120
chr13	32379314	32379434	BRCA2_21.1	1	+	good	AGGGTTATTTCAGTGAAGAGCAGTTAAGAGCCTTGAATAATCACAGGCAAATGTTGAATGATAAGAAACAAGCTCAGATCCAGTTGGAAATTAGGAAGGCCATGGAATCTGCTGAACAAA	120
chr13	32379395	32379515	BRCA2_21.2	1	+	good	AGTTGGAAATTAGGAAGGCCATGGAATCTGCTGAACAAAAGGAACAAGGTTTATCAAGGGATGTCACAACCGTGTGGAAGTTGCGTATTGTAAGCTATTCAAAAAAAGAAAAAGATTCAG	120
chr13	32379692	32379811	BRCA2_22.1	1	+	good	AACATTTAAATGATAATCACTTCTTCCATTGCATCTTTCTCATCTTTCTCCAAACAGTTATACTGAGTATTTGGCGTCCATCATCAGATTTATATTCTCTGTTAACAGAAGGAAAGAGA	119
chr13	32379741	32379861	BRCA2_22.2	1	+	good	CCAAACAGTTATACTGAGTATTTGGCGTCCATCATCAGATTTATATTCTCTGTTAACAGAAGGAAAGAGATACAGAATTTATCATCTTGCAACTTCAAAATCTAAAAGTAAATCTGAAAG	120
chr13	32379801	32379921	BRCA2_22.3	1	+	good	AGGAAAGAGATACAGAATTTATCATCTTGCAACTTCAAAATCTAAAAGTAAATCTGAAAGAGCTAACATACAGTTAGCAGCGACAAAAAAAACTCAGTATCAACAACTACCGGTACAAAC	120
chr13	32379991	32380111	BRCA2_23.1	1	+	good	TTTTGTTTTCTGTAGGTTTCAGATGAAATTTTATTTCAGATTTACCAGCCACGGGAGCCCCTTCACTTCAGCAAATTTTTAGATCCAGACTTTCAGCCATCTTGTTCTGAGGTGGACCTA	120
chr13	32380051	32380171	BRCA2_23.2	1	+	good	CTTCACTTCAGCAAATTTTTAGATCCAGACTTTCAGCCATCTTGTTCTGAGGTGGACCTAATAGGATTTGTCGTTTCTGTTGTGAAAAAAACAGGTAATGCACAATATAGTTAATTTTTT	120
chr13	32394636	32394755	BRCA2_24.1	1	+	good	AATTCATCTAACACATCTATAATAACATTCTTTTCTTTTTTTTCCATTCTAGGACTTGCCCCTTTCGTCTATTTGTCAGACGAATGTTACAATTTACTGGCAATAAAGTTTTGGATAGA	119
chr13	32394694	32394814	BRCA2_24.2	1	+	good	CCCCTTTCGTCTATTTGTCAGACGAATGTTACAATTTACTGGCAATAAAGTTTTGGATAGACCTTAATGAGGACATTATTAAGCCTCATATGTTAATTGCTGCAAGCAACCTCCAGTGGC	120
chr13	32394804	32394924	BRCA2_24.3	1	+	good	CTCCAGTGGCGACCAGAATCCAAATCAGGCCTTCTTACTTTATTTGCTGGAGATTTTTCTGTGTTTTCTGCTAGTCCAAAAGAGGGCCACTTTCAAGAGACATTCAACAAAATGAAAAAT	120
chr13	32394871	32394991	779244_43818928_chr13:32394683-32394938_3	1	+	good	CTGCTAGTCCAAAAGAGGGCCACTTTCAAGAGACATTCAACAAAATGAAAAATACTGTTGAGGTAAGGTTACTTTTCAGCATCACCACACATTTTGGTATTTTTCTATTTTGACAGTCCA	120
chr13	32396856	32396976	BRCA2_25.1	1	+	good	GTTTGCAATTTATAAAGCAGCTTTTCCACTTATTTTCTTAGAATATTGACATACTTTGCAATGAAGCAGAAAACAAGCTTATGCATATACTGCATGCAAATGATCCCAAGTGGTCCACCC	120
chr13	32396948	32397068	BRCA2_25.2	1	+	good	CATGCAAATGATCCCAAGTGGTCCACCCCAACTAAAGACTGTACTTCAGGGCCGTACACTGCTCAAATCATTCCTGGTACAGGAAACAAGCTTCTGGTAAGTTAATGTAAACTCAAGGAA	120
chr13	32398115	32398234	BRCA2_26.1	1	+	good	TGTTACTACATAATTATGATAGGCTACGTTTTCATTTTTTTATCAGATGTCTTCTCCTAATTGTGAGATATATTATCAAAGTCCTTTATCACTTTGTATGGCCAAAAGGAAGTCTGTTT	119
chr13	32398169	32398289	BRCA2_26.2	1	+	good	TCCTAATTGTGAGATATATTATCAAAGTCCTTTATCACTTTGTATGGCCAAAAGGAAGTCTGTTTCCACACCTGTCTCAGCCCAGATGACTTCAAAGTCTTGTAAAGGGGAGAAAGAGAT	120
chr13	32398312	32398432	BRCA2_26.3	1	+	good	AGAGAAGAGCCTTGGATTTCTTGAGTAGACTGCCTTTACCTCCACCTGTTAGTCCCATTTGTACATTTGTTTCTCCGGCTGCACAGAAGGCATTTCAGCCACCAAGGAGTTGTGGCACCA	120
chr13	32398402	32398522	BRCA2_26.4	1	+	good	CATTTCAGCCACCAAGGAGTTGTGGCACCAAATACGAAACACCCATAAAGAAAAAAGAACTGAATTCTCCTCAGATGACTCCATTTAAAAAATTCAATGAAATTTCTCTTTTGGAAAGTA	120
chr13	32398469	32398589	BRCA2_26.5	1	+	good	TCCTCAGATGACTCCATTTAAAAAATTCAATGAAATTTCTCTTTTGGAAAGTAATTCAATAGCTGACGAAGAACTTGCATTGATAAATACCCAAGCTCTTTTGTCTGGTTCAACAGGAGA	120
chr13	32398550	32398670	BRCA2_26.6	1	+	good	GATAAATACCCAAGCTCTTTTGTCTGGTTCAACAGGAGAAAAACAATTTATATCTGTCAGTGAATCCACTAGGACTGCTCCCACCAGTTCAGAAGATTATCTCAGACTGAAACGACGTTG	120
chr13	32398641	32398761	BRCA2_26.7	1	+	good	GAAGATTATCTCAGACTGAAACGACGTTGTACTACATCTCTGATCAAAGAACAGGAGAGTTCCCAGGCCAGTACGGAAGAATGTGAGAAAAATAAGCAGGACACAATTACAACTAAAAAA	120
chr13	32398706	32398826	779244_43818930_chr13:32398156-32398775_6	1	+	good	GGCCAGTACGGAAGAATGTGAGAAAAATAAGCAGGACACAATTACAACTAAAAAATATATCTAAGCATTTGCAAAGGCGACAATAAATTATTGACGCTTAACCTTTCCAGTTTATAAGAC	120
chr13	34678685	34678805	779740_44030925_Identity_kit_hg38_Target_40_1	1	+	good	TTTCTGGAAAATCACCAGTTCAACAACTCTTAAAAAACTTCCAACGGGAGATGAGAAATTTACCTCTCCCAATAGTCTAGCCACCCGCCATCTTTGGGACTAGCATTCTGACTTATACCA	120
chr13	38859409	38859529	779740_44030926_Identity_kit_hg38_Target_15_1	1	+	good	ACCAGCCCTATGAGAGAAGTGGACTTCGACACCTTTTTTACGTCATCCAAGATGGTCACACTGGACTCCATATACTTTCAGCCTGGCTCCCGGGTACAGTGCGCAGCTCGTGCTGTGAAC	120
chr14	50302939	50303059	779740_44030927_Identity_kit_hg38_Target_16_1	1	+	good	GATGGATGTCGCAGGATGAGTGCTCTGGCAGAGGCAAGCCCCACAATTCCGCCACCAACGATGACTATATCAAATGAGCTTCAAAAGAAAGTCATCTTTAAAGTAATTCATATTTACAGT	120
chr14	95636702	95636822	779740_44030928_Identity_kit_hg38_Target_30_1	1	+	good	ACGTAGGTAATTGCCTGCTGAAGGTAGAGGGAAGAGGAGCAGGAACCTTTCACCTCACCATCTGCTCAGGCTCAGCCCCATCCCTGCAGAATCCTGAGCAGGGGCTCCACTCTCCTCTCT	120
chr14	104770320	104770440	AKT1_13.1	1	-	good	TGAGCTGTCTACACCCACAGATGACAGCATGGAGTGTGTGGACAGCGAGCGCAGGCCCCACTTCCCCCAGTTCTCCTACTCGGCCAGCGGCACGGCCTGAGGCGGCGGTGGACTGCGCTG	120
chr14	104772348	104772468	AKT1_11.1	1	-	good	TGTTTCCTGCCTGCAGGCTTGGCGGGGGCTCCGAGGACGCCAAGGAGATCATGCAGCATCGCTTCTTTGCCGGTATCGTGTGGCAGCACGTGTACGAGAAGAAGGTGCGGCTGCTCCCCG	120
chr14	104774910	104775030	AKT1_6.1	1	-	good	GGCAGCTCACCCAGCCCTGCTTTACAGGACGAGGTGGCCCACACACTCACCGAGAACCGCGTCCTGCAGAACTCCAGGCACCCCTTCCTCACAGTGAGTGGGAGCCCAGATGGGGCTGAA	120
chr14	104775139	104775258	AKT1_5.1	1	-	good	AGCTGGGCACTGTTGGCAGCGCCGCTTGCTGACCCTGGTGCCTGCCCATAGACCATGAACGAGTTTGAGTACCTGAAGCTGCTGGGCAAGGGCACTTTCGGCAAGGTGATCCTGGTGAA	119
chr14	104775607	104775727	AKT1_4.2	1	-	good	CCGGTCGGGCTCACCCAGTGACAACTCAGGGGCTGAAGAGATGGAGGTGTCCCTGGCCAAGCCCAAGCACCGCGTGGTGAGGCCTGTCCCCACTTCTGCCTGTGCCTGGGGCTGCCTTGG	120
chr14	104775723	104775843	AKT1_4.1	1	-	good	TCCTGATCTGGTACAGGCCTGCAGCCTCACCTGACCTCCTGCAGGGAGGAGTGGACAACCGCCATCCAGACTGTGGCTGACGGCCTCAAGAAGCAGGAGGAGGAGGAGATGGACTTCCGG	120
chr14	104792565	104792685	AKT1_1.1	1	-	good	GCCTGAGAGGAGCGCGTGAGCGTCGCGGGAGCCTCGGGCACCATGAGCGACGTGGCTATTGTGAAGGAGGGTTGGCTGCACAAACGAGGTTAGTACCCGCTGCCAGGGCTGGGCCTGGGG	120
chr15	34236687	34236807	779740_44030929_Identity_kit_hg38_Target_17_1	1	+	good	TTGATGCAGTAATGTCTCACCTCTCTGTCTCGCTCTGTTTTGGATAGCCGCATGTGCCGGAGCATCTGGGACCTTTGTTCCATCATCAAAGTGCGCTCGTAAGTATATGCTGATATATCA	120
chr15	66444621	66444741	779244_43818936_chr15:66444650-66444712_1	1	+	good	TATTTTCTTTTCTTTTACATTCCCTTTCCTCTAGGTAATAAAAGGCCTGACATATCTGAGGGAGAAGCACAAGATCATGCACAGAGGTAAGAAGTTATTTGCTAGTTATTTTGCTTTGAA	120
chr15	66489680	66489800	779244_43818941_chr15:66489712-66489768_1	1	+	good	CAGGCAACAGCTCTTACCTTGTCTTTCTTCCTTTAAGCTTAATAAAAAACCCCGCAGAGAGAGCAGATTTGAAGCAACTCATGGTGAGTCTATTTATTCCGGATTCTTACAGTACCTGTT	120
chr15	66490438	66490558	779244_43818942_chr15:66490496-66490620_1	1	+	good	CCTGGTGGGTTTTGTTTTTTTGTTTCTTTTTAACACCACGTCCTCTCGTTTCCTTACATGCAGGTTCATGCTTTTATCAAGAGATCTGATGCTGAGGAAGTGGATTTTGCAGGTTGGCTC	120
chr16	70269617	70269737	779740_44030930_Identity_kit_hg38_Target_18_1	1	+	good	CCACGCCCTGTGTTGTCAGGCCGGCCACCATCAGCCAGTGCCACAGTGATGGTCCGAGCGTGGTCAGCCAGCACCCGGTAGGCCATGTCAATCCCATCGGCATCCTCAGCACCAACTTTC	120
chr17	7669584	7669704	TP53_12.2	1	-	good	TCTGTCTCCTACAGCCACCTGAAGTCCAAAAAGGGTCAGTCTACCTCCCGCCATAAAAAACTCATGTTCAAGACAGAAGGGCCTGACTCAGACTGACATTCTCCACTTCTTGTTCCCCAC	120
chr17	7669625	7669744	TP53_12.1	1	-	good	AGACCCTCTCACTCATGTGATGTCATCTCTCCTCCCTGCTTCTGTCTCCTACAGCCACCTGAAGTCCAAAAAGGGTCAGTCTACCTCCCGCCATAAAAAACTCATGTTCAAGACAGAAG	119
chr17	7670601	7670721	TP53_11.2	1	-	good	CTGCAGATCCGTGGGCGTGAGCGCTTCGAGATGTTCCGAGAGCTGAATGAGGCCTTGGAACTCAAGGATGCCCAGGCTGGGAAGGAGCCAGGGGGGAGCAGGGCTCACTCCAGGTGAGTG	120
chr17	7670654	7670773	TP53_11.1	1	-	good	ATCTTTTAACTCAGGTACTGTGTATATACTTACTTCTCCCCCTCCTCTGTTGCTGCAGATCCGTGGGCGTGAGCGCTTCGAGATGTTCCGAGAGCTGAATGAGGCCTTGGAACTCAAGG	119
chr17	7673245	7673365	TP53_10.2	1	-	good	CTTATACCATAATATATATTTTAAAGGACCAGACCAGCTTTCAAAAAGAAAATTGTTAAAGAGAGCATGAAAATGGTTCTATGACTTTGCCTGATACAGATGCTACTTGACTTACGATGG	120
chr17	7673264	7673383	TP53_10.1	1	-	good	CTAACTTCAGAACACCAACTTATACCATAATATATATTTTAAAGGACCAGACCAGCTTTCAAAAAGAAAATTGTTAAAGAGAGCATGAAAATGGTTCTATGACTTTGCCTGATACAGAT	119
chr17	7673504	7673624	TP53_8.1	1	-	good	CTTGCCTCTTTCCTAGCACTGCCCAACAACACCAGCTCCTCTCCCCAGCCAAAGAAGAAACCACTGGATGGAGAATATTTCACCCTTCAGGTACTAAGTCTTGGGACCTCTTATCAAGTG	120
chr17	7673708	7673828	TP53_7.2	1	-	good	ACTGGGACGGAACAGCTTTGAGGTGCGTGTTTGTGCCTGTCCTGGGAGAGACCGGCGCACAGAGGAAGAGAATCTCCGCAAGAAAGGGGAGCCTCACCACGAGCTGCCCCCAGGGAGCAC	120
chr17	7673770	7673889	TP53_7.1	1	-	good	TAGGACCTGATTTCCTTACTGCCTCTTGCTTCTCTTTTCCTATCCTGAGTAGTGGTAATCTACTGGGACGGAACAGCTTTGAGGTGCGTGTTTGTGCCTGTCCTGGGAGAGACCGGCGC	119
chr17	7674175	7674295	TP53_6.2	1	-	good	CCTAGGTTGGCTCTGACTGTACCACCATCCACTACAACTACATGTGTAACAGTTCCTGCATGGGCGGCATGAACCGGAGGCCCATCCTCACCATCATCACACTGGAAGACTCCAGGTCAG	120
chr17	7674176	7674295	TP53_6.1	1	-	good	CCTAGGTTGGCTCTGACTGTACCACCATCCACTACAACTACATGTGTAACAGTTCCTGCATGGGCGGCATGAACCGGAGGCCCATCCTCACCATCATCACACTGGAAGACTCCAGGTCA	119
chr17	7674854	7674974	TP53_5.1	1	-	good	TAGGTCTGGCCCCTCCTCAGCATCTTATCCGAGTGGAAGGAAATTTGCGTGTGGAGTATTTGGATGACAGAAACACTTTTCGACATAGTGTGGTGGTGCCCTATGAGCCGCCTGAGGTCT	120
chr17	7675041	7675161	TP53_4.2	1	-	good	CCCCCGCCCGGCACCCGCGTCCGCGCCATGGCCATCTACAAGCAGTCACAGCACATGACGGAGGTTGTGAGGCGCTGCCCCCACCATGAGCGCTGCTCAGATAGCGATGGTGAGCAGCTG	120
chr17	7675173	7675293	TP53_4.1	1	-	good	CTTTATCTGTTCACTTGTGCCCTGACTTTCAACTCTGTCTCCTTCCTCTTCCTACAGTACTCCCCTGCCCTCAACAAGATGTTTTGCCAACTGGCCAAGACCTGCCCTGTGCAGCTGTGG	120
chr17	7675993	7676113	TP53_3.2	1	-	good	GCACCAGCCCCCTCCTGGCCCCTGTCATCTTCTGTCCCTTCCCAGAAAACCTACCAGGGCAGCTACGGTTTCCGTCTGGGCTTCTTGCATTCTGGGACAGCCAAGTCTGTGACTTGCACG	120
chr17	7676073	7676193	779244_43818952_chr17:7675988-7676277_2	1	-	good	GTCCAGATGAAGCTCCCAGAATGCCAGAGGCTGCTCCCCCCGTGGCCCCTGCACCAGCAGCTCCTACACCGGCGGCCCCTGCACCAGCCCCCTCCTGGCCCCTGTCATCTTCTGTCCCTT	120
chr17	7676152	7676272	TP53_3.1	1	-	good	TCCCCCTTGCCGTCCCAAGCAATGGATGATTTGATGCTGTCCCCGGACGATATTGAACAATGGTTCACTGAAGACCCAGGTCCAGATGAAGCTCCCAGAATGCCAGAGGCTGCTCCCCCC	120
chr17	7676352	7676472	TP53_2.1	1	-	good	CAGCCCCCTAGCAGAGACCTGTGGGAAGCGAAAATTCCATGGGACTGACTTTCTGCTCTTGTCTTTCAGACTTCCTGAAAACAACGTTCTGGTAAGGACAAGGGTTGGGCTGGGGACCTG	120
chr17	7676498	7676617	TP53_1.2	1	-	good	AGACTGCCTTCCGGGTCACTGCCATGGAGGAGCCGCAGTCAGATCCTAGCGTCGAGCCCCCTCTGAGTCAGGAAACATTTTCAGACCTATGGAAACTGTGAGTGGATCCATTGGAAGGG	119
chr17	7676500	7676620	TP53_1.1	1	-	good	GCCAGACTGCCTTCCGGGTCACTGCCATGGAGGAGCCGCAGTCAGATCCTAGCGTCGAGCCCCCTCTGAGTCAGGAAACATTTTCAGACCTATGGAAACTGTGAGTGGATCCATTGGAAG	120
chr17	31095279	31095399	NF1_1.1	1	+	good	CCTCCGCCGCCCCCCGGCCGCGGGGAGGACATGGCCGCGCACAGGCCGGTGGAATGGGTCCAGGCCGTGGTCAGCCGCTTCGACGAGCAGGTAACCGGCCCGTGGCGGGCGGGAGGTGGG	120
chr17	31155967	31156087	NF1_2.1	1	+	good	TTCTTTTTTTTTCAGCTTCCAATAAAAACAGGACAGCAGAACACACATACCAAAGTCAGTACTGAGCACAACAAGGAATGTCTAATCAATATTTCCAAATACAAGTTTTCTTTGGTTATA	120
chr17	31156027	31156147	NF1_2.2	1	+	good	ACTGAGCACAACAAGGAATGTCTAATCAATATTTCCAAATACAAGTTTTCTTTGGTTATAAGCGGCCTCACTACTATTTTAAAGAATGTTAACAATATGGTGAGTATTTGGGTTACTGTG	120
chr17	31158959	31159079	NF1_3.1	1	+	good	GTAGCAGAAAGTGAAACTAACTTTTATGTTCTGAATATCTTTTCTGTTAGAGAATATTTGGAGAAGCTGCTGAAAAAAATTTATATCTCTCTCAGTTGATTATATTGGATACACTGGAAA	120
chr17	31159019	31159139	NF1_3.2	1	+	good	GAGAAGCTGCTGAAAAAAATTTATATCTCTCTCAGTTGATTATATTGGATACACTGGAAAAATGTCTTGCTGGGGTAAGTAAATTGATCTTAAGTAGGCAGGCTTTGTGAATTTGATCTT	120
chr17	31163179	31163299	NF1_4.1	1	+	good	TTTTAGCAACCAAAGGACACAATGAGATTAGATGAAACGATGCTGGTCAAACAGTTGCTGCCAGAAATCTGCCATTTTCTTCACACCTGTCGTGAAGGAAACCAGCATGCAGCTGAACTT	120
chr17	31163269	31163389	NF1_4.2	1	+	good	CGTGAAGGAAACCAGCATGCAGCTGAACTTCGGAATTCTGCCTCTGGGGTTTTATTTTCTCTCAGCTGCAACAACTTCAATGCAGTCTTTAGTCGCATTTCTACCAGGTTAGTGTGTAAA	120
chr17	31169857	31169977	NF1_5.1	1	+	good	TTTGATAAGTTAATTTTGGTTTTTACTTTTTAGGTTACAGGAATTAACTGTTTGTTCAGAAGACAATGTTGATGTTCATGATATAGAATTGTTACAGTATATCAATGTGGATTGTGCAAA	120
chr17	31169917	31170037	NF1_5.2	1	+	good	AGACAATGTTGATGTTCATGATATAGAATTGTTACAGTATATCAATGTGGATTGTGCAAAATTAAAACGACTCCTGAAGGGTAAGTTTAAATGTATAATATATCTGAAAAAAATCACTGG	120
chr17	31181377	31181497	NF1_6.1	1	+	good	TAACTTATTCTAGAGTTAATTTTTAAAAATTGTGTTTTTTCCAGAAACAGCATTTAAATTTAAAGCCCTAAAGAAGGTTGCGCAGTTAGCAGTTATAAATAGCCTGGAAAAGGTAAGTTA	120
chr17	31181437	31181557	NF1_6.2	1	+	good	TAAAGCCCTAAAGAAGGTTGCGCAGTTAGCAGTTATAAATAGCCTGGAAAAGGTAAGTTACAACCTCTCTGGTATTAAAATTTTGTTTTTGATGTAAAATTTGCTGTTGTTAGCATCCTG	120
chr17	31181659	31181779	NF1_7.1	1	+	good	TACTGTATTACAAAAAATCACTGTAAAGACATGTGGTTCTTTATTTATAGGCATTTTGGAACTGGGTAGAAAATTATCCAGATGAATTTACAAAACTGTACCAGATCCCACAGACTGATA	120
chr17	31181719	31181839	NF1_7.2	1	+	good	ACTGGGTAGAAAATTATCCAGATGAATTTACAAAACTGTACCAGATCCCACAGACTGATATGGCTGGTAAGGATACGATTGATTTTTTTTTTTTTTTTGTCTTTTAAATGCCTACTTGTG	120
chr17	31182494	31182614	NF1_8.1	1	+	good	ATTTTTCATGCAGAATGTGCAGAAAAGCTATTTGACTTGGTGGATGGTTTTGCTGAAAGCACCAAACGTAAAGCAGCAGTTTGGCCACTACAAATCATTCTCCTTATCTTGTGTCCAGAA	120
chr17	31182554	31182674	NF1_8.2	1	+	good	ACCAAACGTAAAGCAGCAGTTTGGCCACTACAAATCATTCTCCTTATCTTGTGTCCAGAAATAATCCAGGATATATCCAAAGACGTGGTTGATGAAAACAACATGAATAAGGTAAGGAGG	120
chr17	31206217	31206337	NF1_12.1	1	+	good	ATTGGTCTTTGTTTTTCTCTAGTCCGCATTGGATTGGTGGCCTAAGATTGATGCTGTGTATTGTCACTCGGTTGAACTTCGAAATATGTTTGGTGAAACACTTCATAAAGCAGTGCAAGG	120
chr17	31206277	31206397	NF1_12.2	1	+	good	TTGTCACTCGGTTGAACTTCGAAATATGTTTGGTGAAACACTTCATAAAGCAGTGCAAGGTTGTGGAGCACACCCAGCAATACGAATGGCACCGGTAAGATAAATCACGAATTTTGAATC	120
chr17	31218948	31219067	NF1_14.1	1	+	good	TAATCTCTCTCGATTTATTTATTTTTTTAATTGAAGTTTCCTTTTTTTCCTTGCAGAATCCAAGAAAACAGGGGCCCGAAACCCAAGGCAGTACAGCAGAATTAATTACAGGGCTCGTC	119
chr17	31219001	31219121	NF1_14.2	1	+	good	CAGAATCCAAGAAAACAGGGGCCCGAAACCCAAGGCAGTACAGCAGAATTAATTACAGGGCTCGTCCAACTGGTCCCTCAGTCACACATGCCAGAGATTGCTCAGGAAGCAATGGAGGTA	120
chr17	31248928	31249047	NF1_30.1	1	+	good	TTTTGTTATTTGTTTTAAACAAAAGTGTTAGGATTTTATTTTTATTTTTTTGTAGGTTAGAACCATCAGAGAGCCTTGAGGAAAACCAGCGGAACCTCCTTCAGATGACTGAAAAGTTC	119
chr17	31248990	31249110	NF1_30.2	1	+	good	CCATCAGAGAGCCTTGAGGAAAACCAGCGGAACCTCCTTCAGATGACTGAAAAGTTCTTCCATGCCATCATCAGTTCCTCCTCAGAATTCCCCCCTCAACTTCGAAGTGTGTGCCACTGT	120
chr17	31249051	31249171	779244_43818984_chr17:31248978-31249124_2	1	+	good	ATGCCATCATCAGTTCCTCCTCAGAATTCCCCCCTCAACTTCGAAGTGTGTGCCACTGTTTATACCAGGTATGCTTACAGTTAGAGATTACCATTATTAATCTAAAGTTAAATTATGAAG	120
chr17	31252886	31253006	NF1_31.1	1	+	good	GCTGTATGTAGTCGGTGCTGTGACTTGTTTGTGCTCATCTCTGTTCTGTAGGCAACTTGCCACTCCCTACTGAATAAAGCTACAGTAAAAGAAAAAAAGGAAAACAAAAAATCAGTAAGT	120
chr17	31252946	31253066	NF1_31.2	1	+	good	CACTCCCTACTGAATAAAGCTACAGTAAAAGAAAAAAAGGAAAACAAAAAATCAGTAAGTTTGGAGAACTTTTTATTAGCTGTTTCTTTCAAAGCAAAACAAAAATCTTTTGCTGTTTGT	120
chr17	31325796	31325916	779244_43818991_chr17:31325814-31326257_1	1	+	good	GTCTTTTTTGTCATTTTCCTTAGGTTCAAAACTGGTCAAATCAATGGTGATTTGCTGATATACCATGTCTTACTGACTTTAAAGCCATATTATGCAAAGCCATATGAAATTGTAGTGGAC	120
chr17	31325916	31326036	779244_43818991_chr17:31325814-31326257_2	1	+	good	CTTACCCATACCGGGCCTAGCAATCGCTTTAAAACAGACTTTCTCTCTAAGTGGTTTGTTGTTTTTCCTGGCTTTGCTTACGACAACGTCTCCGCAGTCTATATCTATAACTGTAACTCC	120
chr17	31326036	31326156	779244_43818991_chr17:31325814-31326257_3	1	+	good	TGGGTCAGGGAGTACACCAAGTATCATGAGCGGCTGCTGACTGGCCTCAAAGGTAGCAAAAGGCTTGTTTTCATAGACTGTCCTGGGAAACTGGCTGAGCACATAGAGCATGAACAACAG	120
chr17	31326156	31326276	779244_43818991_chr17:31325814-31326257_4	1	+	good	AAACTACCTGCTGCCACCTTGGCTTTAGAAGAGGACCTGAAGGTATTCCACAATGCTCTCAAGCTAGCTCACAAAGACACCAAAGTTTCTATTAAAGTAAGTTCCAGTCTGTGTTTTGTA	120
chr17	31327489	31327609	779244_43818992_chr17:31327493-31327844_1	1	+	good	ACTTTCCAGGTTGGTTCTACTGCTGTCCAAGTAACTTCAGCAGAGCGAACAAAAGTCCTAGGGCAATCAGTCTTTCTAAATGACATTTATTATGCTTCGGAAATTGAAGAAATCTGCCTA	120
chr17	31327609	31327729	779244_43818992_chr17:31327493-31327844_2	1	+	good	GTAGATGAGAACCAGTTCACCTTAACCATTGCAAACCAGGGCACGCCGCTCACCTTCATGCACCAGGAGTGTGAAGCCATTGTCCAGTCTATCATTCATATCCGGACCCGCTGGGAACTG	120
chr17	31327729	31327849	779244_43818992_chr17:31327493-31327844_3	1	+	good	TCACAGCCCGACTCTATCCCCCAACACACCAAGATTCGGCCAAAAGATGTCCCTGGGACACTGCTCAATATCGCATTACTTAATTTAGGCAGTTCTGACCCGAGTTTACGGTAGGTTTTT	120
chr17	31330276	31330396	779244_43818993_chr17:31330290-31330503_1	1	+	good	CATTTGTGTTTTCTCCTAGGTCAGCTGCCTATAATCTTCTGTGTGCCTTAACTTGTACCTTTAATTTAAAAATCGAGGGCCAGTTACTAGAGACATCAGGTTTATGTATCCCTGCCAACA	120
chr17	31330396	31330516	779244_43818993_chr17:31330290-31330503_2	1	+	good	ACACCCTCTTTATTGTCTCTATTAGTAAGACACTGGCAGCCAATGAGCCACACCTCACGTTAGAATTTTTGGAAGAGTGTATTTCTGGATTTAGCAAATCTAGTAAGTAATGATAATTTT	120
chr17	31334814	31334934	779244_43818994_chr17:31334832-31335036_1	1	+	good	GCTAATAGTGTATTTTTTTCCAGGTATTGAATTGAAACACCTTTGTTTGGAATACATGACTCCATGGCTGTCAAATCTAGTTCGTTTTTGCAAGCATAATGATGATGCCAAACGACAAAG	120
chr17	31334934	31335054	779244_43818994_chr17:31334832-31335036_2	1	+	good	AGTTACTGCTATTCTTGACAAGCTGATAACAATGACCATCAATGAAAAACAGATGTACCCATCTATTCAAGCAAAAATATGGGGAAGCCTTGGGCAGGTATTGAGTTTGCTCAAATATTT	120
chr17	31336283	31336403	779244_43818995_chr17:31336327-31336478_1	1	+	good	TTAAATTGGTAGAGTGATTAAAAACATGTTATTTTCCTTCTTCAACTAGATTACAGATCTGCTTGATGTTGTACTAGACAGTTTCATCAAAACCAGTGCAACAGGTGGCTTGGGATCAAT	120
chr17	31336403	31336523	779244_43818995_chr17:31336327-31336478_2	1	+	good	AAAAGCTGAGGTGATGGCAGATACTGCTGTAGCTTTGGCTTCTGGAAATGTGAAATTGGTTTCAAGCAAGGTAATCACTTTTCTTTTGCCTTCTGTACTATAGCATATCTGTTTTATCAT	120
chr17	31336594	31336714	779244_43818996_chr17:31336629-31336919_1	1	+	good	TGTTTTTTTTTTTAAAAAAAAAAATCCTGCTTCTTTACAGGTTATTGGAAGGATGTGCAAAATAATTGACAAGACATGCTTATCTCCAACTCCTACTTTAGAACAACATCTTATGTGGGA	120
chr17	31336714	31336834	779244_43818996_chr17:31336629-31336919_2	1	+	good	TGATATTGCTATTTTAGCACGCTACATGCTGATGCTGTCCTTCAACAATTCCCTTGATGTGGCAGCTCATCTTCCCTACCTCTTCCACGTTGTTACTTTCTTAGTAGCCACAGGTCCGCT	120
chr17	31336834	31336954	779244_43818996_chr17:31336629-31336919_3	1	+	good	CTCCCTTAGAGCTTCCACACATGGACTGGTCATTAATATCATTCACTCTCTGTGTACTTGTTCACAGCTTCATTTTAGTGGTAAGTTCTAGGAAAGGAATTTGTGTTTACCAGTTCCTTT	120
chr17	31337354	31337474	779244_43818997_chr17:31337362-31337587_1	1	+	good	TATTCTCTTACAGAAGAGACCAAGCAAGTTTTGAGACTCAGTCTGACAGAGTTCTCATTACCCAAATTTTACTTGCTGTTTGGCATTAGCAAAGTCAAGTCAGCTGCTGTCATTGCCTTC	120
chr17	31337474	31337594	779244_43818997_chr17:31337362-31337587_2	1	+	good	CGTTCCAGTTACCGGGACAGGTCATTCTCTCCTGGCTCCTATGAGAGAGAGACTTTTGCTTTGACATCCTTGGAAACAGTCACAGAAGCTTTGTTGGAGATCATGGAGGTATAGAAGCCA	120
chr17	31337789	31337909	779244_43818998_chr17:31337813-31337885_1	1	+	good	ATATGTATTCAGAGTATCCCCTTTTTTAGGCATGCATGAGAGATATTCCAACGTGCAAGTGGCTGGACCAGTGGACAGAACTAGCTCAAAGGTATGTCCTAAATTAAATATAAGTTGTAA	120
chr17	31337961	31338081	779244_43818999_chr17:31338019-31338144_1	1	+	good	TTTATTATTTAGTATATATAAACACAAAGGTTTTTATAAGTTCTGTGGATCTTTTAATTGCAGATTTGCATTCCAATATAATCCATCCCTGCAACCAAGAGCTCTTGTTGTCTTTGGGTG	120
chr17	31338081	31338201	779244_43818999_chr17:31338019-31338144_2	1	+	good	TATTAGCAAACGAGTGTCTCATGGGCAGATAAAGCAGATAATCCGTATTCTTAGCAAGGTACCTGTTCCGCCCTCACTTCTCCCAAATATTTATGGTTCTCAAGTTGTAAAGCATATCTT	120
chr17	31338694	31338814	779244_43819000_chr17:31338698-31338810_1	1	+	good	TCCTAAAAGGCACTTGAGAGTTGCTTAAAAGGACCTGACACTTACAACAGTCAAGTTCTGATAGAAGCTACAGTAATAGCACTAACCAAATTACAGCCACTTCTTAATAAGGTAATTACT	120
chr17	31340455	31340575	779244_43819001_chr17:31340499-31340650_1	1	+	good	ACTATGTCATGATTCATCTTACTAGCCTCAAACATATCTTCTTTGCCAGGACTCGCCTCTGCACAAAGCCCTCTTTTGGGTAGCTGTGGCTGTGCTGCAGCTTGATGAGGTCAACTTGTA	120
chr17	31340575	31340695	779244_43819001_chr17:31340499-31340650_2	1	+	good	TTCAGCAGGTACCGCACTTCTTGAACAAAACCTGCATACTTTAGATAGTCTCCGTATATTCAATGACAAGGTAAGCAAACTTTGCCTTGAGGTTCCTAGATTACTCAAATTTAGTACTCT	120
chr17	31342951	31343071	779244_43819002_chr17:31343003-31343140_1	1	+	good	CTTTAAAGAAAGCTACTGTGTGAACCTCATCAACCATCTCATGATTATCTTTAATAGAGTCCAGAGGAAGTATTTATGGCAATCCGGAATCCTCTGGAGTGGCACTGCAAGCAAATGGAT	120
chr17	31343071	31343191	779244_43819002_chr17:31343003-31343140_2	1	+	good	CATTTTGTTGGACTCAATTTCAACTCTAACTTTAACTTTGCATTGGTTGGACACCTTTTAAAAGGTAAAAAAGCCTTATTTAGAATATTTTTATGAAGTACTATTAAGAAACCAGAAGTA	120
chr17	31349065	31349185	779244_43819003_chr17:31349114-31349256_1	1	+	good	GTTCAAAAAATTAATTCTTACTTGTTTGTTTGTTTGTTTGTTTGTTTTTTGTAGGGTACAGGCATCCTTCACCTGCTATTGTTGCAAGAACAGTCAGAATTTTACATACACTACTAACTC	120
chr17	31349185	31349305	779244_43819003_chr17:31349114-31349256_2	1	+	good	TGGTTAACAAACACAGAAATTGTGACAAATTTGAAGTGAATACACAGAGCGTGGCCTACTTAGCAGGTAAAAACACAAAATAAACAAAATTAATCTTGCTACATCTATATATAAGGATCA	120
chr17	31350130	31350250	779244_43819004_chr17:31350177-31350323_1	1	+	good	GTCACACTTGTGATTTGTTAAATTTTTTAACCTGCCACCGTTTTCCTTTTAGCTTTACTTACAGTGTCTGAAGAAGTTCGAAGTCGCTGCAGCCTAAAACATAGAAAGTCACTTCTTCTT	120
chr17	31350250	31350370	779244_43819004_chr17:31350177-31350323_2	1	+	good	ACTGATATTTCAATGGAAAATGTTCCTATGGATACATATCCCATTCATCATGGTGACCCTTCCTATAGGTAAGTGGATTTACTCTCCTATAATTACATAATCATAATCAAGTTTCAATTT	120
chr17	31352215	31352335	779244_43819005_chr17:31352251-31352419_1	1	+	good	ACCATATTAATTGATTTTTCTCTATTGTTTTCATCTTTCAGGACACTAAAGGAGACTCAGCCATGGTCCTCTCCCAAAGGTTCTGAAGGATACCTTGCAGCCACCTATCCAACTGTCGGC	120
chr17	31352335	31352455	779244_43819005_chr17:31352251-31352419_2	1	+	good	CAGACCAGTCCCCGAGCCAGGAAATCCATGAGCCTGGACATGGGGCAACCTTCTCAGGCCAACACTAAGAAGTTGCTTGGTTAGTTTATCTAAATTATGTAGATTTTTTTTATTATTTAA	120
chr17	31356400	31356520	779244_43819006_chr17:31356454-31356587_1	1	+	good	ATTCCCATTTATAGACACTGTAGTTAATGAACTTGCATATTCTTAACTTTTGTTTATAGGAACAAGGAAAAGTTTTGATCACTTGATATCAGACACAAAGGCTCCTAAAAGGCAAGAAAT	120
chr17	31356520	31356640	779244_43819006_chr17:31356454-31356587_2	1	+	good	GGAATCAGGGATCACAACACCCCCCAAAATGAGGAGAGTAGCAGAAACTGATTATGAAATGGGTGAGAAACAAAGTATTGATCTAGATCATTGAAAATAAGGTGGGAGAGTACATGAAAG	120
chr17	31356904	31357024	779244_43819007_chr17:31356954-31357095_1	1	+	good	TAGGTGAAGTGATTATCCAGGTGTTTGATCACGTTAATTCCCTATCTTGCTGCAGAAACTCAGAGGATTTCCTCATCACAACAGCACCCACATTTACGTAAAGTTTCAGTGTCTGAATCA	120
chr17	31357024	31357144	779244_43819007_chr17:31356954-31357095_2	1	+	good	AATGTTCTCTTGGATGAAGAAGTACTTACTGATCCGAAGATCCAGGCGCTGCTTCTTACTGTTCTAGTAAGGATTTCCCCTTTTTGAGTCCCCCACCCTCAAATTTTTATTCCAGTCTAC	120
chr17	31357259	31357379	779244_43819008_chr17:31357263-31357374_1	1	+	good	TCTTGGCAGGCTACACTGGTAAAATATACCACAGATGAGTTTGATCAACGAATTCTTTATGAATACTTAGCAGAGGCCAGTGTTGTGTTTCCCAAAGTCTTTCCTGTTGTGTAAGTATCT	120
chr17	31358430	31358550	779244_43819009_chr17:31358474-31358627_1	1	+	good	TTTAATTTTCCTCTAAAATGTTCCTCTGTTGACTTTTTTTTTCTTTTAGGCATAATTTGTTGGACTCTAAGATCAACACCCTGTTATCATTGTGCCAAGATCCAAATTTGTTAAATCCAA	120
chr17	31358550	31358670	779244_43819009_chr17:31358474-31358627_2	1	+	good	TCCATGGAATTGTGCAGAGTGTGGTGTACCATGAAGAATCCCCACCACAATACCAAACATCTTACCTGCAAAGTAAATAAATGTATCTGGAGAAGGATGGTTGATGAACTTGCTAACATG	120
chr17	31358931	31359051	779244_43819010_chr17:31358963-31359020_1	1	+	good	CTTGCTTGTTATAAGAGTAAAATTTGATTTGTTGCAGGTTTTGGTTTTAATGGCTTGTGGCGGTTTGCAGGACCGTTTTCAAAGGTAAGAAAATATATTTTTCTCTAACTTTTGGCAAAA	120
chr17	31360475	31360595	779244_43819011_chr17:31360481-31360708_1	1	+	good	TTCCATTACAGCAAACACAAATTCCAGACTATGCTGAGCTTATTGTTAAGTTTCTTGATGCCTTGATTGACACGTACCTGCCTGGAATTGATGAAGAAACCAGTGAAGAATCCCTCCTGA	120
chr17	31360595	31360715	779244_43819011_chr17:31360481-31360708_2	1	+	good	CTCCCACATCTCCTTACCCTCCTGCACTGCAGAGCCAGCTTAGTATCACTGCCAACCTTAACCTTTCTAATTCCATGACCTCACTTGCAACTTCCCAGCATTCCCCAGGTCAGTAAATGT	120
chr17	31373963	31374083	779244_43819012_chr17:31374007-31374160_1	1	+	good	AGTCCTGGAAGGAAAAGAAGAAGTAACTGGCTGTTCTCTTTTTCTCCAGGAATCGACAAGGAGAACGTTGAACTCTCCCCTACCACTGGCCACTGTAACAGTGGACGAACTCGCCACGGA	120
chr17	31374083	31374203	779244_43819012_chr17:31374007-31374160_2	1	+	good	TCCGCAAGCCAAGTGCAGAAGCAAAGAAGCGCTGGCAGTTTCAAACGTAATAGCATTAAGAAGATCGTGTGAAGCTTGCTTGCTTTCTTTTTTAAAATCAACTTAACATGGGCTCTTCAC	120
chr17	39699501	39699621	ERBB2_1.1	1	+	good	AAATTTGTAGACCCTCTTAAGATCATGCTTTTCAGATACTTCAAAGATTCCAGAAGATATGCCCCGGGGGTCCTGGAAGCCACAAGGTAAACACAACACATCCCCCTCCTTGACTATCAA	120
chr17	39700214	39700334	ERBB2_2.1	1	+	good	GGGGCCGGAGCCGCAGTGAGCACCATGGAGCTGGCGGCCTTGTGCCGCTGGGGGCTCCTCCTCGCCCTCTTGCCCCCCGGAGCCGCGAGCACCCAAGGTGGGTCTGGTGTGGGGAGGGGA	120
chr17	39706949	39707069	ERBB2_3.1	1	+	good	CCCGCCAGTGTCCTCTGACCCATCTGCTCTCTCCTGCCAGTGTGCACCGGCACAGACATGAAGCTGCGGCTCCCTGCCAGTCCCGAGACCCACCTGGACATGCTCCGCCACCTCTACCAG	120
chr17	39707058	39707178	ERBB2_3.2	1	+	good	ACCTCTACCAGGGCTGCCAGGTGGTGCAGGGAAACCTGGAACTCACCTACCTGCCCACCAATGCCAGCCTGTCCTTCCTGCAGGTGAGGCCCGTGGGCAACCCAGCCAGGCCCTGCCTCC	120
chr17	39708311	39708431	ERBB2_4.1	1	+	good	CCCTCCCAGGATATCCAGGAGGTGCAGGGCTACGTGCTCATCGCTCACAACCAAGTGAGGCAGGTCCCACTGCAGAGGCTGCGGATTGTGCGAGGCACCCAGCTCTTTGAGGACAACTAT	120
chr17	39708449	39708569	ERBB2_4.2	1	+	good	AATGGAGACCCGCTGAACAATACCACCCCTGTCACAGGGGCCTCCCCAGGAGGCCTGCGGGAGCTGCAGCTTCGAAGCCTCACAGGTGGCCTTCACCGTCATTGAAACCTTCTCTTGGTT	120
chr17	39709227	39709347	779244_43819017_chr17:39709237-39709457_1	1	+	good	CTGCTCCTCTTTTAGAAGGCAGGAGGGCCCCAAGGGAAGCAGAAGGTGACAGAAGGGGAAAGGGTCCTCTGATCATTGCTCACCCCACAGAGATCTTGAAAGGAGGGGTCTTGATCCAGC	120
chr17	39709323	39709443	ERBB2_5.1	1	+	good	TGAAAGGAGGGGTCTTGATCCAGCGGAACCCCCAGCTCTGCTACCAGGACACGATTTTGTGGAAGGACATCTTCCACAAGAACAACCAGCTGGCTCTCACACTGATAGACACCAACCGCT	120
chr17	39709786	39709906	ERBB2_6.1	1	+	good	CTGCCTGTCTCTGGTTCTGTCCTCAGGCCACCCCTGTTCTCCGATGTGTAAGGGCTCCCGCTGCTGGGGAGAGAGTTCTGAGGATTGTCAGAGCCGTGAGTCTCAGGGAGGCCTGGAGTC	120
chr17	39710083	39710203	ERBB2_7.1	1	+	good	AGTGACGCGCACTGTCTGTGCCGGTGGCTGTGCCCGCTGCAAGGGGCCACTGCCCACTGACTGCTGCCATGAGCAGTGTGCTGCCGGCTGCACGGGCCCCAAGCACTCTGACTGCCTGGT	120
chr17	39710301	39710421	ERBB2_8.1	1	+	good	AAAACAGCACAGTGAAAGCCAGCCACCTGTCCCCCCAGGCCTGCCTCCACTTCAACCACAGTGGCATCTGTGAGCTGCACTGCCCAGCCCTGGTCACCTACAACACAGACACGTTTGAGT	120
chr17	39710402	39710522	ERBB2_8.2	1	+	good	AACACAGACACGTTTGAGTCCATGCCCAATCCCGAGGGCCGGTATACATTCGGCGCCAGCTGTGTGACTGCCTGTCCCTGTGAGTGCCAGGGAGAAACACAGTTTTCTCATTTTGGTGGG	120
chr17	39711927	39712047	ERBB2_9.1	1	+	good	ACAACTACCTTTCTACGGACGTGGGATCCTGCACCCTCGTCTGCCCCCTGCACAACCAAGAGGTGACAGCAGAGGATGGAACACAGCGGTGTGAGAAGTGCAGCAAGCCCTGTGCCCGAG	120
chr17	39712267	39712386	ERBB2_10.1	1	+	good	GTCCCGGTATGAAGGCTGAGACGGCCCCTTCCCCACCCACCCCCACCTCCTCAGTGTGCTATGGTCTGGGCATGGAGCACTTGCGAGAGGTGAGGGCAGTTACCAGTGCCAATATCCAG	119
chr17	39712321	39712441	ERBB2_10.2	1	+	good	TGTGCTATGGTCTGGGCATGGAGCACTTGCGAGAGGTGAGGGCAGTTACCAGTGCCAATATCCAGGAGTTTGCTGGCTGCAAGAAGATCTTTGGGAGCCTGGCATTTCTGCCGGAGAGCT	120
chr17	39712384	39712504	779244_43819022_chr17:39712316-39712453_2	1	+	good	AGGAGTTTGCTGGCTGCAAGAAGATCTTTGGGAGCCTGGCATTTCTGCCGGAGAGCTTTGATGGGTAAGAGTGGGCACGATGACCTGAGACAGTGTCAGGGCAGACAGAGTCCTGAGGAT	120
chr17	39715262	39715382	ERBB2_11.1	1	+	good	GACTCCTCTCCTGACCCCTCCAGGGACCCAGCCTCCAACACTGCCCCGCTCCAGCCAGAGCAGCTCCAAGTGTTTGAGACTCTGGAAGAGATCACAGGTGGGCTCTGTCTCTGCATCCTG	120
chr17	39715430	39715550	ERBB2_12.1	1	+	good	ACCCTCTGCCTGCAGGTTACCTATACATCTCAGCATGGCCGGACAGCCTGCCTGACCTCAGCGTCTTCCAGAACCTGCAAGTAATCCGGGGACGAATTCTGCACAAGTGAGCACTGAGAA	120
chr17	39715698	39715818	ERBB2_13.1	1	+	good	GGGAAGGGGTCCGTGGTAAGGTGCCCACCTTTCTCCCATAGTGGCGCCTACTCGCTGACCCTGCAAGGGCTGGGCATCAGCTGGCTGGGGCTGCGCTCACTGAGGGAACTGGGCAGTGGA	120
chr17	39715836	39715956	ERBB2_13.2	1	+	good	AACACCCACCTCTGCTTCGTGCACACGGTGCCCTGGGACCAGCTCTTTCGGAACCCGCACCAAGCTCTGCTCCACACTGCCAACCGGCCAGAGGACGAGTGTGGTAAGACAGGGAGCCCA	120
chr17	39716231	39716351	779244_43819027_chr17:39716265-39716438_1	1	+	good	GTTCCCTGGTTCACTTGGACCTGGGGCCTCCCCTAAAAGTCCCCTGCGGTCCCTTCCTCCTCACTGCAGTGGGCGAGGGCCTGGCCTGCCACCAGCTGTGCGCCCGAGGGCACTGCTGGG	120
chr17	39716304	39716424	ERBB2_14.1	1	+	good	CGAGGGCCTGGCCTGCCACCAGCTGTGCGCCCGAGGGCACTGCTGGGGTCCAGGGCCCACCCAGTGTGTCAACTGCAGCCAGTTCCTTCGGGGCCAGGAGTGCGTGGAGGAATGCCGAGT	120
chr17	39716487	39716607	ERBB2_15.1	1	+	good	CCCCCTCACCACTGTCCCTTCTCTCAGGCTCCCCAGGGAGTATGTGAATGCCAGGCACTGTTTGCCGTGCCACCCTGAGTGTCAGCCCCAGAATGGCTCAGTGACCTGTTTTGGACCGGT	120
chr17	39717057	39717177	779244_43819029_chr17:39717061-39717173_1	1	+	good	ACACCTTAGGTAATGCGTTTTCCTCTCTGGGTGCCTCCCATTTTCTGGCTCAAGTCCCTGCCCAGGATCAAGCTTGGAGGAGGGCCCCGAGGGAGGGGCCACAGAGACTGGGTGAAGAGC	120
chr17	39717313	39717433	ERBB2_16.1	1	+	good	CCCCAGGAGGCTGACCAGTGTGTGGCCTGTGCCCACTATAAGGACCCTCCCTTCTGCGTGGCCCGCTGCCCCAGCGGTGTGAAACCTGACCTCTCCTACATGCCCATCTGGAAGTTTCCA	120
chr17	39717407	39717527	ERBB2_16.2	1	+	good	CCTACATGCCCATCTGGAAGTTTCCAGATGAGGAGGGCGCATGCCAGCCTTGCCCCATCAACTGCACCCACTCGTGAGTCCAACGGTCTTTTCTGCAGAAAGGAGGACTTTCCTTTCAGG	120
chr17	39719749	39719869	ERBB2_17.1	1	+	good	GTTCCCAGAATTGTTGATGAGACTGTTTCTCCTGCAGCTGTGTGGACCTGGATGACAAGGGCTGCCCCGCCGAGCAGAGAGCCAGGTTGGCCTGGACCCCAGGATGTACCCTTCATTGCC	120
chr17	39723254	39723374	ERBB2_18.1	1	+	good	GGCCCCCTTTGTCCCTCCCACCCCAAACTAGCCCTCAATCCCTGACCCTGGCTTCCGCCCCCAGCCCTCTGACGTCCATCATCTCTGCGGTGGTTGGCATTCTGCTGGTCGTGGTCTTGG	120
chr17	39723373	39723493	ERBB2_18.2	1	+	good	GGGGTGGTCTTTGGGATCCTCATCAAGCGACGGCAGCAGAAGATCCGGAAGTACACGATGCGGAGACTGCTGCAGGAAACGGAGGTGAGGCGGGGTGAAGTCCTCCCAGCCCGCGTGGGG	120
chr17	39723531	39723651	ERBB2_19.1	1	+	good	CCCCAGCTGGTGGAGCCGCTGACACCTAGCGGAGCGATGCCCAACCAGGCGCAGATGCGGATCCTGAAAGAGACGGAGCTGAGGAAGGTGAAGGTGCTTGGATCTGGCGCTTTTGGCACA	120
chr17	39723598	39723718	779244_43819033_chr17:39723532-39723665_2	1	+	good	AAGAGACGGAGCTGAGGAAGGTGAAGGTGCTTGGATCTGGCGCTTTTGGCACAGTCTACAAGGTCAGGGCCAGGTCCTGGGGTGGGCGGCCCCAGAGGATGGGGGCGGTGCCTGGAGGGG	120
chr17	39723901	39724021	ERBB2_20.1	1	+	good	TTCTGCCCAGGGCATCTGGATCCCTGATGGGGAGAATGTGAAAATTCCAGTGGCCATCAAAGTGTTGAGGGAAAACACATCCCCCAAAGCCAACAAAGAAATCTTAGACGTAAGCCCCTC	120
chr17	39724693	39724813	ERBB2_21.1	1	+	good	CCCATACCCTCTCAGCGTACCCTTGTCCCCAGGAAGCATACGTGATGGCTGGTGTGGGCTCCCCATATGTCTCCCGCCTTCTGGGCATCTGCCTGACATCCACGGTGCAGCTGGTGACAC	120
chr17	39724816	39724936	ERBB2_21.2	1	+	good	TTATGCCCTATGGCTGCCTCTTAGACCATGTCCGGGAAAACCGCGGACGCCTGGGCTCCCAGGACCTGCTGAACTGGTGTATGCAGATTGCCAAGGTATGCACCTGGGCTCTTTGCAGGT	120
chr17	39725018	39725138	ERBB2_22.1	1	+	good	GAAGGTCTACATGGGTGCTTCCCATTCCAGGGGATGAGCTACCTGGAGGATGTGCGGCTCGTACACAGGGACTTGGCCGCTCGGAACGTGCTGGTCAAGAGTCCCAACCATGTCAAAATT	120
chr17	39725131	39725251	ERBB2_22.2	1	+	good	CAAAATTACAGACTTCGGGCTGGCTCGGCTGCTGGACATTGACGAGACAGAGTACCATGCAGATGGGGGCAAGGTTAGGTGAAGGACCAAGGAGCAGAGGAGGCTGGGTGGAGTGGTGTC	120
chr17	39725304	39725424	ERBB2_23.1	1	+	good	ACTTCCTCTTCTGCCCTCCCAGGTGCCCATCAAGTGGATGGCGCTGGAGTCCATTCTCCGCCGGCGGTTCACCCACCAGAGTGATGTGTGGAGTTATGGTGTGTGATGGGGGGTGTTGGG	120
chr17	39725675	39725795	ERBB2_24.1	1	+	good	CCTCCCACTCCTGACCCTGTCTCTGCCTTAGGTGTGACTGTGTGGGAGCTGATGACTTTTGGGGCCAAACCTTACGATGGGATCCCAGCCCGGGAGATCCCTGACCTGCTGGAAAAGGGG	120
chr17	39725793	39725913	ERBB2_24.2	1	+	good	GGGAGCGGCTGCCCCAGCCCCCCATCTGCACCATTGATGTCTACATGATCATGGTCAAATGTGCGTGGCTGAGCTGTGCTGGCTGCCTGGAGGAGGGTGGGAGGTCCTGGGTGGAGGAGC	120
chr17	39726550	39726670	ERBB2_25.1	1	+	good	TCCTGCCCCAGGTTGGATGATTGACTCTGAATGTCGGCCAAGATTCCGGGAGTTGGTGTCTGAATTCTCCCGCATGGCCAGGGACCCCCAGCGCTTTGTGGTCATCCAGGTACTGGGCCT	120
chr17	39726769	39726889	ERBB2_26.1	1	+	good	CTGGGCTGGGGAGGGGCCACCATCCTGCCTCTCCTTCCTCCACAGAATGAGGACTTGGGCCCAGCCAGTCCCTTGGACAGCACCTTCTACCGCTCACTGCTGGAGGACGATGACATGGGG	120
chr17	39726963	39727083	ERBB2_26.2	1	+	good	GGGCATGGTCCACCACAGGCACCGCAGCTCATCTACCAGGGTCAGTGCCCTCGGTCACACTGTGTGGCTGTCTGCTTACCTCCCCCAACCCCGGTGGACTAGGGTCCCTTTCTCTGATGT	120
chr17	39727263	39727383	ERBB2_27.1	1	+	good	CCCCCATCATGACTTTCTTTCTTGTCCCCAGAGTGGCGGTGGGGACCTGACACTAGGGCTGGAGCCCTCTGAAGAGGAGGCCCCCAGGTCTCCACTGGCACCCTCCGAAGGGGCTGGCTC	120
chr17	39727361	39727481	779244_43819041_chr17:39727289-39727552_2	1	+	good	CACCCTCCGAAGGGGCTGGCTCCGATGTATTTGATGGTGACCTGGGAATGGGGGCAGCCAAGGGGCTGCAAAGCCTCCCCACACATGACCCCAGCCCTCTACAGCGGTACAGTGAGGACC	120
chr17	39727430	39727550	ERBB2_27.2	1	+	good	AAAGCCTCCCCACACATGACCCCAGCCCTCTACAGCGGTACAGTGAGGACCCCACAGTACCCCTGCCCTCTGAGACTGATGGCTACGTTGCCCCCCTGACCTGCAGCCCCCAGCCTGGTA	120
chr17	39727680	39727800	ERBB2_28.1	1	+	good	CCTTTCAGAATATGTGAACCAGCCAGATGTTCGGCCCCAGCCCCCTTCGCCCCGAGAGGGCCCTCTGCCTGCTGCCCGACCTGCTGGTGCCACTCTGGAAAGGCCCAAGACTCTCTCCCC	120
chr17	39727746	39727866	779244_43819042_chr17:39727683-39728049_2	1	+	good	GCCTGCTGCCCGACCTGCTGGTGCCACTCTGGAAAGGCCCAAGACTCTCTCCCCAGGGAAGAATGGGGTCGTCAAAGACGTTTTTGCCTTTGGGGGTGCCGTGGAGAACCCCGAGTACTT	120
chr17	39727819	39727939	ERBB2_28.2	1	+	good	AAAGACGTTTTTGCCTTTGGGGGTGCCGTGGAGAACCCCGAGTACTTGACACCCCAGGGAGGAGCTGCCCCTCAGCCCCACCCTCCTCCTGCCTTCAGCCCAGCCTTCGACAACCTCTAT	120
chr17	39727967	39728087	ERBB2_28.3	1	+	good	GGGCTCCACCCAGCACCTTCAAAGGGACACCTACGGCAGAGAACCCAGAGTACCTGGGTCTGGACGTGCCAGTGTGAACCAGAAGGCCAAGTCCGCAGAAGCCCTGATGTGTCCTCAGGG	120
chr17	43045739	43045858	BRCA1_23.1	1	-	good	GCCTAGTCCAGGAGAATGAATTGACACTAATCTCTGCTTGTGTTCTCTGTCTCCAGCAATTGGGCAGATGTGTGAGGCACCTGTGGTGACCCGAGAGTGGGTGTTGGACAGTGTAGCAC	119
chr17	43047612	43047732	BRCA1_22.1	1	-	good	TGAATGCTCTTTCCTTCCTGGGGATCCAGGGTGTCCACCCAATTGTGGTTGTGCAGCCAGATGCCTGGACAGAGGACAATGGCTTCCATGGTAAGGTGCCTGCATGTACCTGTGCTATAT	120
chr17	43049079	43049199	BRCA1_21.1	1	-	good	TTTAGATCAACTGGAATGGATGGTACAGCTGTGTGGTGCTTCTGTGGTGAAGGAGCTTTCATCATTCACCCTTGGCACAGTAAGTATTGGGTGCCCTGTCAGAGAGGGAGGACACAATAT	120
chr17	43051029	43051149	BRCA1_20.1	1	-	good	CCCTGTCCCTCTCTCTTCCTCTCTTCTTCCAGATCTTCAGGGGGCTAGAAATCTGTTGCTATGGGCCCTTCACCAACATGCCCACAGGTAAGAGCCTGGGAGAACCCCAGAGTTCCAGCA	120
chr17	43057042	43057162	BRCA1_19.1	1	-	good	TGATGGGTTGTGTTTGGTTTCTTTCAGCATGATTTTGAAGTCAGAGGAGATGTGGTCAATGGAAGAAACCACCAAGGTCCAAAGCGAGCAAGAGAATCCCAGGACAGAAAGGTAAAGCTC	120
chr17	43063292	43063412	BRCA1_18.1	1	-	good	TCTGCTGTATGTAACCTGTCTTTTCTATGATCTCTTTAGGGGTGACCCAGTCTATTAAAGAAAGAAAAATGCTGAATGAGGTAAGTACTTGATGTTACAAACTAACCAGAGATATTCATT	120
chr17	43063844	43063964	BRCA1_17.1	1	-	good	TTTCATTCTGCAGATGCTGAGTTTGTGTGTGAACGGACACTGAAATATTTTCTAGGAATTGCGGGAGGAAAATGGGTAGTTAGCTATTTCTGTAAGTATAATACTATTTCTCCCCTCCTC	120
chr17	43067560	43067680	BRCA1_16.2	1	-	good	TTTGCCAGAAAACACCACATCACTTTAACTAATCTAATTACTGAAGAGACTACTCATGTTGTTATGAAAACAGGTATACCAAGAACCTTTACAGAATACCTTGCATCTGCTGCATAAAAC	120
chr17	43067620	43067740	BRCA1_16.1	1	-	good	TGCTAGAGGTAACTCATGATAATGGAATATTTGATTTAATTTCAGATGCTCGTGTACAAGTTTGCCAGAAAACACCACATCACTTTAACTAATCTAATTACTGAAGAGACTACTCATGTT	120
chr17	43070936	43071056	BRCA1_15.3	1	-	good	ACTGATACTGCTGGGTATAATGCAATGGAAGAAAGTGTGAGCAGGGAGAAGCCAGAATTGACAGCTTCAACAGAAAGGGTCAACAAAAGAATGTCCATGGTGGTGTCTGGCCTGACCCCA	120
chr17	43071023	43071143	779244_43819051_chr17:43070922-43071243_2	1	-	good	GGCAACATACCATCTTCAACCTCTGCATTGAAAGTTCCCCAATTGAAAGTTGCAGAATCTGCCCAGAGTCCAGCTGCTGCTCATACTACTGATACTGCTGGGTATAATGCAATGGAAGAA	120
chr17	43071117	43071237	BRCA1_15.2	1	-	good	GGGAACCCCTTACCTGGAATCTGGAATCAGCCTCTTCTCTGATGACCCTGAATCTGATCCTTCTGAAGACAGAGCCCCAGAGTCAGCTCGTGTTGGCAACATACCATCTTCAACCTCTGC	120
chr17	43071178	43071297	BRCA1_15.1	1	-	good	AGAACTTTGTAATTCAACATTCATCGTTGTGTAAATTAAACTTCTCCCATTCCTTTCAGAGGGAACCCCTTACCTGGAATCTGGAATCAGCCTCTTCTCTGATGACCCTGAATCTGATC	119
chr17	43074319	43074439	BRCA1_14.2	1	-	good	CCATCTCAAGAGGAGCTCATTAAGGTTGTTGATGTGGAGGAGCAACAGCTGGAAGAGTCTGGGCCACACGATTTGACGGAAACATCTTACTTGCCAAGGCAAGATCTAGGTAATATTTCA	120
chr17	43074429	43074549	BRCA1_14.1	1	-	good	GGTTTTCTCCTTCCATTTATCTTTCTAGGTCATCCCCTTCTAAATGCCCATCATTAGATGATAGGTGGTACATGCACAGTTGCTCTGGGAGTCTTCAGAATAGAAACTACCCATCTCAAG	120
chr17	43076461	43076581	BRCA1_13.2	1	-	good	CTATAAGCCAGAATCCAGAAGGCCTTTCTGCTGACAAGTTTGAGGTGTCTGCAGATAGTTCTACCAGTAAAAATAAAGAACCAGGAGTGGAAAGGTAAGAAACATCAATGTAAAGATGCT	120
chr17	43076521	43076641	BRCA1_13.1	1	-	good	AGATTTGTTTTCTCATTCCATTTAAAGCAGTATTAACTTCACAGAAAAGTAGTGAATACCCTATAAGCCAGAATCCAGAAGGCCTTTCTGCTGACAAGTTTGAGGTGTCTGCAGATAGTT	120
chr17	43082384	43082504	BRCA1_11.2	1	-	good	ACAGCATGGGAGCCAGCCTTCTAACAGCTACCCTTCCATCATAAGTGACTCTTCTGCCCTTGAGGACCTGCGAAATCCAGAACAAAGCACATCAGAAAAAGGTGTGTATTGTTGGCCAAA	120
chr17	43082472	43082592	BRCA1_11.1	1	-	good	ATTTATCGTTTTTGAAGCAGAGGGATACCATGCAACATAACCTGATAAAGCTCCAGCAGGAAATGGCTGAACTAGAAGCTGTGTTAGAACAGCATGGGAGCCAGCCTTCTAACAGCTACC	120
chr17	43090898	43091018	BRCA1_10.2	1	-	good	GGGTGTGAGAGTGAAACAAGCGTCTCTGAAGACTGCTCAGGGCTATCCTCTCAGAGTGACATTTTAACCACTCAGGTAAAAAGCGTGTGTGTGTGTGCACATGCGTGTGTGTGGTGTCCT	120
chr17	43090958	43091078	BRCA1_10.1	1	-	good	TTTATAGTCTGCTTTTACATCTGAACCTCTGTTTTTGTTATTTAAGGTGAAGCAGCATCTGGGTGTGAGAGTGAAACAAGCGTCTCTGAAGACTGCTCAGGGCTATCCTCTCAGAGTGAC	120
chr17	43091437	43091557	BRCA1_9.31	1	-	good	GGCATCAGTCTGAAAGCCAGGGAGTTGGTCTGAGTGACAAGGAATTGGTTTCAGATGATGAAGAAAGAGGAACGGGCTTGGAAGAAAATAATCAAGAAGAGCAAAGCATGGATTCAAACT	120
chr17	43091543	43091663	BRCA1_9.30	1	-	good	AAATGTTCTGCTAGCTTGTTTTCTTCACAGTGCAGTGAATTGGAAGACTTGACTGCAAATACAAACACCCAGGATCCTTTCTTGATTGGTTCTTCCAAACAAATGAGGCATCAGTCTGAA	120
chr17	43091662	43091782	BRCA1_9.29	1	-	good	AGTGTCTGTCTAAGAACACAGAGGAGAATTTATTATCATTGAAGAATAGCTTAAATGACTGCAGTAACCAGGTAATATTGGCAAAGGCATCTCAGGAACATCACCTTAGTGAGGAAACAA	120
chr17	43091798	43091918	BRCA1_9.28	1	-	good	GGGGCCAAGAAATTAGAGTCCTCAGAAGAGAACTTATCTAGTGAGGATGAAGAGCTTCCCTGCTTCCAACACTTGTTATTTGGTAAAGTAAACAATATACCTTCTCAGTCTACTAGGCAT	120
chr17	43091927	43092047	BRCA1_9.27	1	-	good	GATACTAGTTTTGCTGAAAATGACATTAAGGAAAGTTCTGCTGTTTTTAGCAAAAGCGTCCAGAAAGGAGAGCTTAGCAGGAGTCCTAGCCCTTTCACCCATACACATTTGGCTCAGGGT	120
chr17	43092041	43092161	BRCA1_9.26	1	-	good	TTCTCTCCATATCTGATTTCAGATAACTTAGAACAGCCTATGGGAAGTAGTCATGCATCTCAGGTTTGTTCTGAGACACCTGATGACCTGTTAGATGATGGTGAAATAAAGGAAGATACT	120
chr17	43092154	43092274	BRCA1_9.25	1	-	good	TAGGGGTTTTGCAACCTGAGGTCTATAAACAAAGTCTTCCTGGAAGTAATTGTAAGCATCCTGAAATAAAAAAGCAAGAATATGAAGAAGTAGTTCAGACTGTTAATACAGATTTCTCTC	120
chr17	43092266	43092386	BRCA1_9.24	1	-	good	TCCAGTACTAATGAAGTGGGCTCCAGTATTAATGAAATAGGTTCCAGTGATGAAAACATTCAAGCAGAACTAGGTAGAAACAGAGGGCCAAAATTGAATGCTATGCTTAGATTAGGGGTT	120
chr17	43092373	43092493	BRCA1_9.23	1	-	good	AAATGGGAAATGAGAACATTCCAAGTACAGTGAGCACAATTAGCCGTAATAACATTAGAGAAAATGTTTTTAAAGAAGCCAGCTCAAGCAATATTAATGAAGTAGGTTCCAGTACTAATG	120
chr17	43092461	43092581	BRCA1_9.22	1	-	good	TTTCCCATCAAGTCATTTGTTAAAACTAAATGTAAGAAAAATCTGCTAGAGGAAAACTTTGAGGAACATTCAATGTCACCTGAAAGAGAAATGGGAAATGAGAACATTCCAAGTACAGTG	120
chr17	43092554	43092674	BRCA1_9.21	1	-	good	TGTCTATCATCTCAGTTCAGAGGCAACGAAACTGGACTCATTACTCCAAATAAACATGGACTTTTACAAAACCCATATCGTATACCACCACTTTTTCCCATCAAGTCATTTGTTAAAACT	120
chr17	43092646	43092766	BRCA1_9.20	1	-	good	CAGTTAATATCACTGCAGGCTTTCCTGTGGTTGGTCAGAAAGATAAGCCAGTTGATAATGCCAAATGTAGTATCAAAGGAGGCTCTAGGTTTTGTCTATCATCTCAGTTCAGAGGCAACG	120
chr17	43092744	43092864	BRCA1_9.19	1	-	good	TGGGTCCTTAAAGAAACAAAGTCCAAAAGTCACTTTTGAATGTGAACAAAAGGAAGAAAATCAAGGAAAGAATGAGTCTAATATCAAGCCTGTACAGACAGTTAATATCACTGCAGGCTT	120
chr17	43092850	43092970	BRCA1_9.18	1	-	good	CTCAGTATTTGCAGAATACATTCAAGGTTTCAAAGCGCCAGTCATTTGCTCCGTTTTCAAATCCAGGAAATGCAGAAGAGGAATGTGCAACATTCTCTGCCCACTCTGGGTCCTTAAAGA	120
chr17	43092983	43093103	BRCA1_9.17	1	-	good	AACCCCAAGGGACTAATTCATGGTTGTTCCAAAGATAATAGAAATGACACAGAAGGCTTTAAGTATCCATTGGGACATGAAGTTAACCACAGTCGGGAAACAAGCATAGAAATGGAAGAA	120
chr17	43093102	43093222	BRCA1_9.16	1	-	good	CATTGGTACCTGGTACTGATTATGGCACTCAGGAAAGTATCTCGTTACTGGAAGTTAGCACTCTAGGGAAGGCAAAAACAGAACCAAATAAATGTGTGAGTCAGTGTGCAGCATTTGAAA	120
chr17	43093220	43093340	BRCA1_9.15	1	-	good	AAAGAAGAGAAACTAGAAACAGTTAAAGTGTCTAATAATGCTGAAGACCCCAAAGATCTCATGTTAAGTGGAGAAAGGGTTTTGCAAACTGAAAGATCTGTAGAGAGTAGCAGTATTTCA	120
chr17	43093341	43093461	BRCA1_9.14	1	-	good	AAGACATGACAGCGATACTTTCCCAGAGCTGAAGTTAACAAATGCACCTGGTTCTTTTACTAAGTGTTCAAATACCAGTGAACTTAAAGAATTTGTCAATCCTAGCCTTCCAAGAGAAGA	120
chr17	43093450	43093570	BRCA1_9.13	1	-	good	AGTACAACCAAATGCCAGTCAGGCACAGCAGAAACCTACAACTCATGGAAGGTAAAGAACCTGCAACTGGAGCCAAGAAGAGTAACAAGCCAAATGAACAGACAAGTAAAAGACATGACA	120
chr17	43093575	43093695	BRCA1_9.12	1	-	good	GAGGAAGTCTTCTACCAGGCATATTCATGCGCTTGAACTAGTAGTCAGTAGAAATCTAAGCCCACCTAATTGTACTGAATTGCAAATTGATAGTTGTTCTAGCAGTGAAGAGATAAAGAA	120
chr17	43093680	43093800	BRCA1_9.11	1	-	good	ATCTGCTTTCAAAACGAAAGCTGAACCTATAAGCAGCAGTATAAGCAATATGGAACTCGAATTAAATATCCACAATTCAAAAGCACCTAAAAAGAATAGGCTGAGGAGGAAGTCTTCTAC	120
chr17	43093762	43093882	BRCA1_9.10	1	-	good	ATAGTGGTCATGAGAATAAAACAAAAGGTGATTCTATTCAGAATGAGAAAAATCCTAACCCAATAGAATCACTCGAAAAAGAATCTGCTTTCAAAACGAAAGCTGAACCTATAAGCAGCA	120
chr17	43093860	43093980	BRCA1_9.9	1	-	good	TATCAAGAAAGCAGATTTGGCAGTTCAAAAGACTCCTGAAATGATAAATCAGGGAACTAACCAAACGGAGCAGAATGGTCAAGTGATGAATATTACTAATAGTGGTCATGAGAATAAAAC	120
chr17	43093972	43094092	BRCA1_9.8	1	-	good	ATCTAATTATAGGAGCATTTGTTACTGAGCCACAGATAATACAAGAGCGTCCCCTCACAAATAAATTAAAGCGTAAAAGGAGACCTACATCAGGCCTTCATCCTGAGGATTTTATCAAGA	120
chr17	43094093	43094213	BRCA1_9.7	1	-	good	TTAATATGTAAAAGTGAAAGAGTTCACTCCAAATCAGTAGAGAGTAATATTGAAGACAAAATATTTGGGAAAACCTATCGGAAGAAGGCAAGCCTCCCCAACTTAAGCCATGTAACTGAA	120
chr17	43094167	43094287	779244_43819057_chr17:43091429-43094865_6	1	-	good	TTCTAAATGAGGTAGATGAATATTCTGGTTCTTCAGAGAAAATAGACTTACTGGCCAGTGATCCTCATGAGGCTTTAATATGTAAAAGTGAAAGAGTTCACTCCAAATCAGTAGAGAGTA	120
chr17	43094246	43094366	BRCA1_9.6	1	-	good	AGTGATGAACTGTTAGGTTCTGATGACTCACATGATGGGGAGTCTGAATCAAATGCCAAAGTAGCTGATGTATTGGACGTTCTAAATGAGGTAGATGAATATTCTGGTTCTTCAGAGAAA	120
chr17	43094398	43094518	BRCA1_9.5	1	-	good	AAAAGGTAGATCTGAATGCTGATCCCCTGTGTGAGAGAAAAGAATGGAATAAGCAGAAACTGCCATGCTCAGAGAATCCTAGAGATACTGAAGATGTTCCTTGGATAACACTAAATAGCA	120
chr17	43094515	43094635	BRCA1_9.4	1	-	good	TAGAAAAGGCTGAATTCTGTAATAAAAGCAAACAGCCTGGCTTAGCAAGGAGCCAACATAACAGATGGGCTGGAAGTAAGGAAACATGTAATGATAGGCGGACTCCCAGCACAGAAAAAA	120
chr17	43094625	43094745	BRCA1_9.3	1	-	good	GGGTAGTTCTGTTTCAAACTTGCATGTGGAGCCATGTGGCACAAATACTCATGCCAGCTCATTACAGCATGAGAACAGCAGTTTATTACTCACTAAAGACAGAATGAATGTAGAAAAGGC	120
chr17	43094740	43094860	BRCA1_9.2	1	-	good	CTGCTTGTGAATTTTCTGAGACGGATGTAACAAATACTGAACATCATCAACCCAGTAATAATGATTTGAACACCACTGAGAAGCGTGCAGCTGAGAGGCATCCAGAAAAGTATCAGGGTA	120
chr17	43094795	43094914	BRCA1_9.1	1	-	good	TTTTTTAATGACAATTCAGTTTTTGAGTACCTTGTTATTTTTGTATATTTTCAGCTGCTTGTGAATTTTCTGAGACGGATGTAACAAATACTGAACATCATCAACCCAGTAATAATGAT	119
chr17	43095852	43095972	BRCA1_8.1	1	-	good	GCATACATGTAACTAGTGTTTCTTATTAGGACTCTGTCTTTTCCCTATAGTGTGGGAGATCAAGAATTGTTACAAATCACCCCTCAAGGAACCAGGGATGAAATCAGTTTGGATTCTGCA	120
chr17	43097206	43097326	BRCA1_7.1	1	-	good	CTTTTATTGATTTATTTTTTGGGGGGAAATTTTTTAGGATCTGATTCTTCTGAAGATACCGTTAATAAGGCAACTTATTGCAGGTGAGTCAAAGAGAACCTTTGTCTATGAAGCTGGTAT	120
chr17	43099736	43099856	BRCA1_6.2	1	-	good	CTCTCTAACCTTGGAACTGTGAGAACTCTGAGGACAAAGCAGCGGATACAACCTCAAAAGACGTCTGTCTACATTGAATTGGGTAAGGGTCTCAGGTTTTTTAAGTATTTAATAATAATT	120
chr17	43099796	43099916	BRCA1_6.1	1	-	good	AACAATTGCTTGACTGTTCTTTACCATACTGTTTAGCAGGAAACCAGTCTCAGTGTCCAACTCTCTAACCTTGGAACTGTGAGAACTCTGAGGACAAAGCAGCGGATACAACCTCAAAAG	120
chr17	43104096	43104216	BRCA1_5.2	1	-	good	AACATCTAAAAGATGAAGTTTCTATCATCCAAAGTATGGGCTACAGAAACCGTGCCAAAAGACTTCTACAGAGTGAACCCGAAAATCCTTCCTTGGTAAAACCATTTGTTTTCTTCTTCT	120
chr17	43104156	43104276	BRCA1_5.1	1	-	good	CCTTGTATTTTACAGATGCAAACAGCTATAATTTTGCAAAAAAGGAAAATAACTCTCCTGAACATCTAAAAGATGAAGTTTCTATCATCCAAAGTATGGGCTACAGAAACCGTGCCAAAA	120
chr17	43104818	43104938	BRCA1_4.2	1	-	good	GAGATTTAGTCAACTTGTTGAAGAGCTATTGAAAATCATTTGTGCTTTTCAGCTTGACACAGGTTTGGAGTGTAAGTGTTGAATATCCCAAGAATGACACTCAAGTGCTGTCCATGAAAA	120
chr17	43104878	43104998	BRCA1_4.1	1	-	good	TAATCACTTGCTGAGTGTGTTTCTCAAACAATTTAATTTCAGGAGCCTACAAGAAAGTACGAGATTTAGTCAACTTGTTGAAGAGCTATTGAAAATCATTTGTGCTTTTCAGCTTGACAC	120
chr17	43106404	43106524	BRCA1_3.2	1	-	good	GCTGAAACTTCTCAACCAGAAGAAAGGGCCTTCACAGTGTCCTTTATGTAAGAATGATATAACCAAAAGGTATATAATTTGGTAATGATGCTAGGTTGGAAGCAACCACAGTAGGAAAAA	120
chr17	43106464	43106584	BRCA1_3.1	1	-	good	TCTACAAAAGGAAGTAAATTAAATTGTTCTTTCTTTCTTTATAATTTATAGATTTTGCATGCTGAAACTTCTCAACCAGAAGAAAGGGCCTTCACAGTGTCCTTTATGTAAGAATGATAT	120
chr17	43115682	43115802	BRCA1_2.1	1	-	good	TTTCTCCCCCCCTACCCTGCTAGTCTGGAGTTGATCAAGGAACCTGTCTCCACAAAGTGTGACCACATATTTTGCAAGTAAGTTTGAATGTGTTATGTGGCTCCATTATTAGCTTTTGTT	120
chr17	73201549	73201669	779740_44030932_Identity_kit_hg38_Target_19_1	1	+	good	GTGGCATGCATCAAGCACATCGTGGACTGCATCCGGGCAGAGCTACAGAGCATTGAAGAGGGTGTGCAAGGGCAACAGGATGCCCTCAACAGTGCCAAGCTGCACTCAGTTCTTTTCATG	120
chr18	23833845	23833965	779740_44030933_Identity_kit_hg38_Target_20_1	1	+	good	CTGCGCATCCCACAGGTTGGCCACTACGTGGTTGTGGTCGAGTATTCCACGGAGGCAGCTCAGCTGTTTGTGGTTGATGTGAATGTGAAGAGCTCCGGGTCTGTTCTGGCAGGCCAGGTG	120
chr19	3115008	3115128	779244_43819069_chr19:3114938-3115077_2	1	+	good	GGGTCCGCGTGCCCACCACCGGCATCATCGAGTACCCTTTCGACCTGGAGAACATCATCTTCCGGTACCGCCCGGGCCACAGCAGGCGGGGAGGGGGCACTGAGAGGCTCATTTGCCCGG	120
chr19	10156341	10156461	779740_44030934_Identity_kit_hg38_Target_21_1	1	+	good	TGGCTGTTTTTAAAGTGTGCCCCAAACATAATCCCGGACTATTCCTTACCTTCAAGAGATGGGTCATCATCATAGATTGGTTTTGCTGAACCAGAAAAGAAGAGTTCGATATTCTTCTCG	120
chr19	18155879	18155999	PIK3R2_1.1	1	+	good	ATGGCGGGCCCTGAGGGCTTCCAGTACCGCGCTCTGTACCCGTTCCGCCGGGAGCGGCCGGAGGACCTGGAGCTGCTGCCCGGCGACGTGCTGGTAGTGAGCCGGGCGGCCTTGCAGGCG	120
chr19	18155980	18156100	779244_43819073_chr19:18155874-18156206_2	1	+	good	CCGGGCGGCCTTGCAGGCGCTGGGCGTGGCCGAGGGTGGCGAGCGCTGCCCACAGAGCGTGGGCTGGATGCCCGGCCTCAACGAGCGCACACGGCAGCGAGGTGACTTCCCTGGCACCTA	120
chr19	18156080	18156200	PIK3R2_1.2	1	+	good	GGTGACTTCCCTGGCACCTATGTGGAGTTCCTGGGGCCCGTGGCCCTGGCCCGGCCCGGCCCTCGCCCACGGGGCCCCCGCCCACTGCCCGCCAGGCCCCGTGATGGGGCCCCTGAGCCA	120
chr19	18160415	18160534	PIK3R2_2.1	1	+	good	CTGGGCTCCTTCCAGGAACCCCACCAACATGCAACCCCCCTGTTTCCCCCACCAGGCCTCACACTCCCCGACTTGCCCGAGCAGTTCTCCCCACCTGATGTGGCTCCCCCTCTTCTGGT	119
chr19	18160464	18160584	PIK3R2_2.2	1	+	good	CACCAGGCCTCACACTCCCCGACTTGCCCGAGCAGTTCTCCCCACCTGATGTGGCTCCCCCTCTTCTGGTGAAGCTTGTGGAGGCCATTGAAAGGACAGGTAAGTTCCAGCCTGGCTGCA	120
chr19	18160883	18161003	PIK3R2_3.1	1	+	good	TTGAGAGCTGACTCGCCTGTCCCCTTCACCCCCAGGGCTGGACAGCGAATCTCACTACCGCCCGGAGCTGCCCGCACCGCGTACAGGTGAAGGGGAGCCTCAATGGGGTTGGGAGGAGGC	120
chr19	18161056	18161176	PIK3R2_4.1	1	+	good	GGTCCCTGAGCGACGTGGATCAGTGGGACACGGCAGCCCTGGCTGACGGCATTAAGAGCTTCCTGCTGGCACTGCCCGCGCCGCTCGTGACCCCCGAGGCCTCGGCCGAGGCGCGCCGGG	120
chr19	18161119	18161239	779244_43819076_chr19:18161048-18161190_2	1	+	good	TGCTGGCACTGCCCGCGCCGCTCGTGACCCCCGAGGCCTCGGCCGAGGCGCGCCGGGCCCTGCGGGGTGAGCCTGGCGGGTAGCCCGGGGGAAGGAGGGGGCTGTAGCGGGTGGGAGGGC	120
chr19	18161231	18161351	PIK3R2_5.1	1	+	good	GGGAGGGCCCAGGCCTGGCTCACCCTGCCCTGGCCATCTGTCCGCAGAGGCCGCGGGGCCCGTGGGGCCGGCGCTGGAGCCACCGACGCTGCCGCTGCACCGCGCGCTCACGCTGCGCTT	120
chr19	18161410	18161530	PIK3R2_5.2	1	+	good	GGGCCCTGGGCGCCACCTTTGGGCCGCTGCTGCTGCGCGCGCCGCCGCCGCCGTCCTCGCCGCCGCCAGGGGGCGCTCCCGACGGGTGAGGGGCGGGGCGGAGCCGGAGCGAGCAGGGGT	120
chr19	18161955	18162075	PIK3R2_6.1	1	+	good	TCCCCCTAAGGAGTGAGCCCAGCCCTGACTTCCCGGCGCTGCTGGTGGAGAAGCTGCTTCAGGAACACTTGGAAGAGCAGGAGGTTGCGCCCCCAGGTGAGTCCCCTGTATTGCTGTCAT	120
chr19	18162195	18162315	PIK3R2_7.1	1	+	good	CCCCAGCGCTGCCGCCTAAACCCCCCAAGGCAAAGCCGGCCTCCACAGTCCTGGCCAATGGAGGGAGCCCACCCTCCCTGCAGGATGCTGAGTGGTACTGGGGGGACATTTCAAGGTAGG	120
chr19	18162396	18162516	PIK3R2_8.1	1	+	good	TGTTCCCACAGGGAGGAGGTGAACGAGAAACTCCGGGACACTCCCGATGGCACCTTCCTAGTCCGAGATGCTTCTAGCAAGATCCAGGGCGAGTACACGCTGACCCTCAGGTGGGGGCCT	120
chr19	18163043	18163163	PIK3R2_9.2	1	+	good	GCTCCGTTGTGGACCTCATCAATCACTACCGCCACGAGTCTCTGGCCCAGTACAATGCCAAGCTGGACACACGGCTCCTCTACCCTGTGTCCAAATACCAGCAGGTCCGTGCTGGCCTGG	120
chr19	18163262	18163382	PIK3R2_10.1	1	+	good	GACCAGATTGTCAAGGAGGACAGCGTGGAGGCAGTGGGCGCCCAGCTTAAGGTCTATCACCAGCAGTACCAGGACAAGAGCCGCGAGTATGACCAGCTTTATGAAGAGTACACACGGACC	120
chr19	18163325	18163445	779244_43819082_chr19:18163257-18163393_2	1	+	good	CAGTACCAGGACAAGAGCCGCGAGTATGACCAGCTTTATGAAGAGTACACACGGACCTCCCAGGTACTCCAGGCCCCGTACATGAGGGAAACCGAGACATAGAGGGGCAGTGGCAAGGCC	120
chr19	18166233	18166353	PIK3R2_11.2	1	+	good	TCAAGAGAAATGCAGCAAGGAATACCTGGAGCGCTTCCGGCGTGAGGGCAACGAGAAAGAGATGCAAAGGTGAGTCTGGCGCCTCTGCCCTGCCCCACCCCACCCTGATCTGGTGCAGTA	120
chr19	18167088	18167208	PIK3R2_12.1	1	+	good	TAAAACCCTGAGGTCTCTGCGCCACCCCACCCCTCCCACAGGATCCTGCTGAACTCCGAGCGGCTCAAGTCCCGCATTGCCGAGATCCATGAGAGCCGCACGAAGCTGGAGCAGCAGCTG	120
chr19	18167210	18167330	PIK3R2_12.2	1	+	good	GGCCCAGGCCTCGGACAACAGAGAGATCGACAAGCGCATGAACAGCCTCAAGCCGGACCTCATGCAGCTGCGCAAGATCCGAGACCAGTACCTCGTGTAAGTGGCGGCTCCATACTTCCC	120
chr19	18168457	18168577	PIK3R2_13.1	1	+	good	TTCCTGTTCCTTCTCAGGTGGCTCACCCAGAAAGGCGCCCGGCAGAAGAAAATCAACGAGTGGCTGGGGATTAAAAATGAGACTGAGGAGTGAGTGACCGTCTGGAGGGAGGCAGGGAGG	120
chr19	18168667	18168786	PIK3R2_14.1	1	+	good	CCTCGGAGGCTGGCAGGTGAGTGACCAGGGCCCTCCCCGCCACCGCCCCCCACCCCAGCCAGTACGCACTCATGGAGGACGAGGACGATCTCCCGCACCACGAGGAACGCACTTGGTAC	119
chr19	18168720	18168840	PIK3R2_14.2	1	+	good	CCCAGCCAGTACGCACTCATGGAGGACGAGGACGATCTCCCGCACCACGAGGAACGCACTTGGTACGTGGGCAAGATCAACCGCACGCAGGCAGAGGAGATGCTGAGTGGCAAGCGGGAT	120
chr19	18168835	18168955	PIK3R2_14.3	1	+	good	GGGATGGCACCTTCCTCATCCGCGAGAGCAGCCAGCGGGGCTGCTACGCCTGCTCCGTGGTGTGAGTGGACCGCAGCGGTGGGGATTCCCGCGTCCCTCCCAGAGCTCTCATTGAATGCC	120
chr19	18169047	18169167	PIK3R2_15.1	1	+	good	GGCCAGCCTTCCGACTCCCCCTCTCGTCTGCCCCCACAGAGTGGACGGCGACACCAAGCACTGCGTCATCTACCGCACGGCCACCGGCTTCGGCTTCGCGGAGCCCTACAACCTGTACGG	120
chr19	18169207	18169327	PIK3R2_15.2	1	+	good	CTGGTGCAGCACAACGACGCGCTCACCGTCACCCTGGCGCACCCAGTGCGCGCCCCGGGCCCCGGCCCGCCGCCTGCCGCCCGCTGAGCACCGAGGACCCGCCCCAAGCAGAGCCGCCCC	120
chr2	8038545	8038665	779740_44030935_Identity_kit_hg38_Target_31_1	1	+	good	GGCTGGGGACAGGATCAATGGCCTCAGTGGTTAGGAACAATGACATCAATGTGCTAATTATCTCTGTGATTCTGAGTGTAAATGCTCTGGTCCCTACAGTCCATAGGCATGACAGATGAT	120
chr2	29232341	29232461	779740_44030936_Identity_kit_hg38_Target_33_1	1	+	good	GAGTTATTCTCCAGTCTCTCTGGGTGGAACGTGTCTGTCTTGGCCCCGTAGGCCCTGCCACCACCTCCGGCTGCAATGATCAGGGGCACCGGCACTCCATCCTTCATCTGACCAGGGGAG	120
chr2	47403134	47403253	MSH2_1.1	1	+	good	GCTTAGTGGGTGTGGGGTCGCGCATTTTCTTCAACCAGGAGGTGAGGAGGTTTCGACATGGCGGTGCAGCCGAAGGAGACGCTGCAGTTGGAGAGCGCGGCCGAGGTCGGCTTCGTGCG	119
chr2	47403158	47403278	MSH2_1.2	1	+	good	TTTTCTTCAACCAGGAGGTGAGGAGGTTTCGACATGGCGGTGCAGCCGAAGGAGACGCTGCAGTTGGAGAGCGCGGCCGAGGTCGGCTTCGTGCGCTTCTTTCAGGGCATGCCGGAGAAG	120
chr2	47403294	47403414	MSH2_1.3	1	+	good	GCCTTTTCGACCGGGGCGACTTCTATACGGCGCACGGCGAGGACGCGCTGCTGGCCGCCCGGGAGGTGTTCAAGACCCAGGGGGTGATCAAGTACATGGGGCCGGCAGGTGAGGGCCGGG	120
chr2	47408353	47408472	MSH2_2.1	1	+	good	GAACATGTAATATCTCAAATCTGTAATGTACTTTTTTTTTTTTTAAGGAGCAAAGAATCTGCAGAGTGTTGTGCTTAGTAAAATGAATTTTGAATCTTTTGTAAAAGATCTTCTTCTGG	119
chr2	47408391	47408511	MSH2_2.2	1	+	good	TTTTTTAAGGAGCAAAGAATCTGCAGAGTGTTGTGCTTAGTAAAATGAATTTTGAATCTTTTGTAAAAGATCTTCTTCTGGTTCGTCAGTATAGAGTTGAAGTTTATAAGAATAGAGCTG	120
chr2	47408451	47408571	MSH2_2.3	1	+	good	TTGTAAAAGATCTTCTTCTGGTTCGTCAGTATAGAGTTGAAGTTTATAAGAATAGAGCTGGAAATAAGGCATCCAAGGAGAATGATTGGTATTTGGCATATAAGGTAATTATCTTCCTTT	120
chr2	47408496	47408615	MSH2_2.4	1	+	good	ATAAGAATAGAGCTGGAAATAAGGCATCCAAGGAGAATGATTGGTATTTGGCATATAAGGTAATTATCTTCCTTTTTAATTTACTTATTTTTTTAAGAGTAGAAAAATAAAAATGTGAA	119
chr2	47410057	47410176	MSH2_3.1	1	+	good	AGTTTGTTAAATTTTTAAAATTTTATTTTTACTTAGGCTTCTCCTGGCAATCTCTCTCAGTTTGAAGACATTCTCTTTGGTAACAATGATATGTCAGCTTCCATTGGTGTTGTGGGTGT	119
chr2	47410102	47410222	MSH2_3.2	1	+	good	GGCAATCTCTCTCAGTTTGAAGACATTCTCTTTGGTAACAATGATATGTCAGCTTCCATTGGTGTTGTGGGTGTTAAAATGTCCGCAGTTGATGGCCAGAGACAGGTTGGAGTTGGGTAT	120
chr2	47410172	47410292	779244_43819090_chr2:47410088-47410377_2	1	+	good	GTGTTAAAATGTCCGCAGTTGATGGCCAGAGACAGGTTGGAGTTGGGTATGTGGATTCCATACAGAGGAAACTAGGACTGTGTGAATTCCCTGATAATGATCAGTTCTCCAATCTTGAGG	120
chr2	47410243	47410363	MSH2_3.3	1	+	good	CTAGGACTGTGTGAATTCCCTGATAATGATCAGTTCTCCAATCTTGAGGCTCTCCTCATCCAGATTGGACCAAAGGAATGTGTTTTACCCGGAGGAGAGACTGCTGGAGACATGGGGAAA	120
chr2	47410287	47410406	MSH2_3.4	1	+	good	TGAGGCTCTCCTCATCCAGATTGGACCAAAGGAATGTGTTTTACCCGGAGGAGAGACTGCTGGAGACATGGGGAAACTGAGACAGGTAAGCAAATTGAGTCTAGTGATAGAGGAGATTC	119
chr2	47412361	47412480	MSH2_4.1	1	+	good	GCTTTTCTTATTCCTTTTCTCATAGTAGTTTAAACTATTTCTTTCAAAATAGATAATTCAAAGAGGAGGAATTCTGATCACAGAAAGAAAAAAAGCTGACTTTTCCACAAAAGACATTT	119
chr2	47412397	47412517	MSH2_4.2	1	+	good	ATTTCTTTCAAAATAGATAATTCAAAGAGGAGGAATTCTGATCACAGAAAGAAAAAAAGCTGACTTTTCCACAAAAGACATTTATCAGGACCTCAACCGGTTGTTGAAAGGCAAAAAGGG	120
chr2	47412457	47412577	MSH2_4.3	1	+	good	TGACTTTTCCACAAAAGACATTTATCAGGACCTCAACCGGTTGTTGAAAGGCAAAAAGGGAGAGCAGATGAATAGTGCTGTATTGCCAGAAATGGAGAATCAGGTACATGGATTATAAAT	120
chr2	47414216	47414335	MSH2_5.1	1	+	good	GAACTGGATCCAGTGGTATAGAAATCTTCGATTTTTAAATTCTTAATTTTAGGTTGCAGTTTCATCACTGTCTGCGGTAATCAAGTTTTTAGAACTCTTATCAGATGATTCCAACTTTG	119
chr2	47414245	47414365	MSH2_5.2	1	+	good	GATTTTTAAATTCTTAATTTTAGGTTGCAGTTTCATCACTGTCTGCGGTAATCAAGTTTTTAGAACTCTTATCAGATGATTCCAACTTTGGACAGTTTGAACTGACTACTTTTGACTTCA	120
chr2	47414305	47414425	MSH2_5.3	1	+	good	TAGAACTCTTATCAGATGATTCCAACTTTGGACAGTTTGAACTGACTACTTTTGACTTCAGCCAGTATATGAAATTGGATATTGCAGCAGTCAGAGCCCTTAACCTTTTTCAGGTAAAAA	120
chr2	47414351	47414470	MSH2_5.4	1	+	good	TACTTTTGACTTCAGCCAGTATATGAAATTGGATATTGCAGCAGTCAGAGCCCTTAACCTTTTTCAGGTAAAAAAAAAAAAAAAAAAAAAAAAAAAGGGTTAAAAATGTTGAATGGTTA	119
chr2	47416269	47416389	MSH2_6.1	1	+	good	TTTCTATTTTATTTTTTGTTTACTAGGGTTCTGTTGAAGATACCACTGGCTCTCAGTCTCTGGCTGCCTTGCTGAATAAGTGTAAAACCCCTCAAGGACAAAGACTTGTTAACCAGTGGA	120
chr2	47416341	47416461	MSH2_6.2	1	+	good	TGAATAAGTGTAAAACCCCTCAAGGACAAAGACTTGTTAACCAGTGGATTAAGCAGCCTCTCATGGATAAGAACAGAATAGAGGAGAGGTATGTTATTAGTTTATACTTTCGTTAGTTTT	120
chr2	47429693	47429812	MSH2_7.1	1	+	good	AATTTTATACTAAAATATTTTACATTAATTCAAGTTAATTTATTTCAGATTGAATTTAGTGGAAGCTTTTGTAGAAGATGCAGAATTGAGGCAGACTTTACAAGAAGATTTACTTCGTC	119
chr2	47429740	47429860	MSH2_7.2	1	+	good	GATTGAATTTAGTGGAAGCTTTTGTAGAAGATGCAGAATTGAGGCAGACTTTACAAGAAGATTTACTTCGTCGATTCCCAGATCTTAACCGACTTGCCAAGAAGTTTCAAAGACAAGCAG	120
chr2	47429822	47429942	MSH2_7.3	1	+	good	TCTTAACCGACTTGCCAAGAAGTTTCAAAGACAAGCAGCAAACTTACAAGATTGTTACCGACTCTATCAGGGTATAAATCAACTACCTAATGTTATACAGGCTCTGGAAAAACATGAAGG	120
chr2	47429872	47429991	MSH2_7.4	1	+	good	ATTGTTACCGACTCTATCAGGGTATAAATCAACTACCTAATGTTATACAGGCTCTGGAAAAACATGAAGGTAACAAGTGATTTTGTTTTTTTGTTTTCCTTCAACTCATACAATATATA	119
chr2	47445512	47445632	MSH2_8.1	1	+	good	TCTTTTTATTTGTTTGTTTTACTACTTTCTTTTAGGAAAACACCAGAAATTATTGTTGGCAGTTTTTGTGACTCCTCTTACTGATCTTCGTTCTGACTTCTCCAAGTTTCAGGAAATGAT	120
chr2	47445572	47445692	MSH2_8.2	1	+	good	AGTTTTTGTGACTCCTCTTACTGATCTTCGTTCTGACTTCTCCAAGTTTCAGGAAATGATAGAAACAACTTTAGATATGGATCAGGTATGCAATATACTTTTTAATTTAAGCAGTAGTTA	120
chr2	47463002	47463122	MSH2_9.1	1	+	good	GGATTTTGTCACTTTGTTCTGTTTGCAGGTGGAAAACCATGAATTCCTTGTAAAACCTTCATTTGATCCTAATCTCAGTGAATTAAGAGAAATAATGAATGACTTGGAAAAGAAGATGCA	120
chr2	47463062	47463182	MSH2_9.2	1	+	good	ATTTGATCCTAATCTCAGTGAATTAAGAGAAATAATGAATGACTTGGAAAAGAAGATGCAGTCAACATTAATAAGTGCAGCCAGAGATCTTGGTAAGAATGGGTCATTGGAGGTTGGAAT	120
chr2	47466599	47466718	MSH2_10.1	1	+	good	TTGAAAAATGGTAGTAGGTATTTATGGAATACTTTTTCTTTTCTTCTTGATTATCAAGGCTTGGACCCTGGCAAACAGATTAAACTGGATTCCAGTGCACAGTTTGGATATTACTTTCG	119
chr2	47466644	47466764	MSH2_10.2	1	+	good	CTTGATTATCAAGGCTTGGACCCTGGCAAACAGATTAAACTGGATTCCAGTGCACAGTTTGGATATTACTTTCGTGTAACCTGTAAGGAAGAAAAAGTCCTTCGTAACAATAAAAACTTT	120
chr2	47466704	47466824	MSH2_10.3	1	+	good	GGATATTACTTTCGTGTAACCTGTAAGGAAGAAAAAGTCCTTCGTAACAATAAAAACTTTAGTACTGTAGATATCCAGAAGAATGGTGTTAAATTTACCAACAGGTTTGCAAGTCGTTAT	120
chr2	47466760	47466880	779740_44030937_Identity_kit_hg38_Target_36_1	1	+	good	CTTTAGTACTGTAGATATCCAGAAGAATGGTGTTAAATTTACCAACAGGTTTGCAAGTCGTTATTATATTTTTAACCCTTTATTAATTCCCTAAATGCTCTAACATGATGTGAATGTTCT	120
chr2	47470923	47471042	MSH2_11.1	1	+	good	CATTTTAATATTTTTAATAAAACTGTTATTTCGATTTGCAGCAAATTGACTTCTTTAAATGAAGAGTATACCAAAAATAAAACAGAATATGAAGAAGCCCAGGATGCCATTGTTAAAGA	119
chr2	47470924	47471044	MSH2_11.2	1	+	good	ATTTTAATATTTTTAATAAAACTGTTATTTCGATTTGCAGCAAATTGACTTCTTTAAATGAAGAGTATACCAAAAATAAAACAGAATATGAAGAAGCCCAGGATGCCATTGTTAAAGAAA	120
chr2	47470984	47471104	MSH2_11.3	1	+	good	AAGAGTATACCAAAAATAAAACAGAATATGAAGAAGCCCAGGATGCCATTGTTAAAGAAATTGTCAATATTTCTTCAGGTAAACTTAATAGAACTAATAATGTTCTGAATGTCACCTGGC	120
chr2	47474980	47475099	MSH2_12.1	1	+	good	ATTCAGTATTCCTGTGTACATTTTCTGTTTTTATTTTTATACAGGCTATGTAGAACCAATGCAGACACTCAATGATGTGTTAGCTCAGCTAGATGCTGTTGTCAGCTTTGCTCACGTGT	119
chr2	47475033	47475153	MSH2_12.2	1	+	good	AACCAATGCAGACACTCAATGATGTGTTAGCTCAGCTAGATGCTGTTGTCAGCTTTGCTCACGTGTCAAATGGAGCACCTGTTCCATATGTACGACCAGCCATTTTGGAGAAAGGACAAG	120
chr2	47475141	47475261	MSH2_12.3	1	+	good	AGAAAGGACAAGGAAGAATTATATTAAAAGCATCCAGGCATGCTTGTGTTGAAGTTCAAGATGAAATTGCATTTATTCCTAATGACGTATACTTTGAAAAAGATAAACAGATGTTCCACA	120
chr2	47475201	47475320	MSH2_12.4	1	+	good	ATGAAATTGCATTTATTCCTAATGACGTATACTTTGAAAAAGATAAACAGATGTTCCACATCATTACTGGTAAAAAACCTGGTTTTTGGGCTTTGTGGGGGTAACGTTTTGTTTTTTTT	119
chr2	47476315	47476434	MSH2_13.1	1	+	good	GTAGCAGAAAGAAGTTTAAAATCTTGCTTTCTGATATAATTTGTTTTGTAGGCCCCAATATGGGAGGTAAATCAACATATATTCGACAAACTGGGGTGATAGTACTCATGGCCCAAATT	119
chr2	47476329	47476449	MSH2_13.2	1	+	good	TTTAAAATCTTGCTTTCTGATATAATTTGTTTTGTAGGCCCCAATATGGGAGGTAAATCAACATATATTCGACAAACTGGGGTGATAGTACTCATGGCCCAAATTGGGTGTTTTGTGCCA	120
chr2	47476466	47476586	MSH2_13.3	1	+	good	GTCCATTGTGGACTGCATCTTAGCCCGAGTAGGGGCTGGTGACAGTCAATTGAAAGGAGTCTCCACGTTCATGGCTGAAATGTTGGAAACTGCTTCTATCCTCAGGTAAGTGCATCTCCT	120
chr2	47478231	47478350	MSH2_14.1	1	+	good	TTTTATGTGATGGGAAATTTCATGTAATTATGTGCTTCAGGTCTGCAACCAAAGATTCATTAATAATCATAGATGAATTGGGAAGAGGAACTTCTACCTACGATGGATTTGGGTTAGCA	119
chr2	47478271	47478391	MSH2_14.2	1	+	good	GTCTGCAACCAAAGATTCATTAATAATCATAGATGAATTGGGAAGAGGAACTTCTACCTACGATGGATTTGGGTTAGCATGGGCTATATCAGAATACATTGCAACAAAGATTGGTGCTTT	120
chr2	47478393	47478513	MSH2_14.3	1	+	good	GCATGTTTGCAACCCATTTTCATGAACTTACTGCCTTGGCCAATCAGATACCAACTGTTAATAATCTACATGTCACAGCACTCACCACTGAAGAGACCTTAACTATGCTTTATCAGGTGA	120
chr2	47478458	47478577	MSH2_14.4	1	+	good	CTACATGTCACAGCACTCACCACTGAAGAGACCTTAACTATGCTTTATCAGGTGAAGAAAGGTATGTACTATTGGAGTACTCTAAATTCAGAACTTGGTAATGGGAAACTTACTACCCT	119
chr2	47480650	47480769	MSH2_15.1	1	+	good	TCTCTTCTCATGCTGTCCCCTCACGCTTCCCCAAATTTCTTATAGGTGTCTGTGATCAAAGTTTTGGGATTCATGTTGCAGAGCTTGCTAATTTCCCTAAGCATGTAATAGAGTGTGCT	119
chr2	47480679	47480799	MSH2_15.2	1	+	good	CCCAAATTTCTTATAGGTGTCTGTGATCAAAGTTTTGGGATTCATGTTGCAGAGCTTGCTAATTTCCCTAAGCATGTAATAGAGTGTGCTAAACAGAAAGCCCTGGAACTTGAGGAGTTT	120
chr2	47480768	47480888	MSH2_15.3	1	+	good	TAAACAGAAAGCCCTGGAACTTGAGGAGTTTCAGTATATTGGAGAATCGCAAGGATATGATATCATGGAACCAGCAGCAAAGAAGTGCTATCTGGAAAGAGAGGTTTGTCAGTTTGTTTT	120
chr2	47482729	47482848	MSH2_16.1	1	+	good	TTTAGAAAAGATATTTTAATTACTAATGGGACATTCACATGTGTTTCAGCAAGGTGAAAAAATTATTCAGGAGTTCCTGTCCAAGGTGAAACAAATGCCCTTTACTGAAATGTCAGAAG	119
chr2	47482777	47482897	MSH2_16.2	1	+	good	GCAAGGTGAAAAAATTATTCAGGAGTTCCTGTCCAAGGTGAAACAAATGCCCTTTACTGAAATGTCAGAAGAAAACATCACAATAAAGTTAAAACAGCTAAAAGCTGAAGTAATAGCAAA	120
chr2	47482837	47482957	MSH2_16.3	1	+	good	AATGTCAGAAGAAAACATCACAATAAAGTTAAAACAGCTAAAAGCTGAAGTAATAGCAAAGAATAATAGCTTTGTAAATGAAATCATTTCACGAATAAAAGTTACTACGTGAAAAATCCC	120
chr2	47482889	47483008	MSH2_16.4	1	+	good	ATAGCAAAGAATAATAGCTTTGTAAATGAAATCATTTCACGAATAAAAGTTACTACGTGAAAAATCCCAGTAATGGAATGAAGGTAATATTGATAAGCTATTGTCTGTAATAGTTTTAT	119
chr2	47783209	47783329	MSH6_1.1	1	+	good	GGTTGGGCCTTGCCGGCTGTCGGTATGTCGCGACAGAGCACCCTGTACAGCTTCTTCCCCAAGTCTCCGGCGCTGAGTGATGCCAACAAGGCCTCGGCCAGGGCCTCACGCGAAGGCGGC	120
chr2	47783303	47783423	779244_43819104_chr2:47783228-47783498_2	1	+	good	CGGCCAGGGCCTCACGCGAAGGCGGCCGTGCCGCCGCTGCCCCCGGGGCCTCTCCTTCCCCAGGCGGGGATGCGGCCTGGAGCGAGGCTGGGCCTGGGCCCAGGCCCTTGGCGCGCTCCG	120
chr2	47783381	47783501	MSH6_1.2	1	+	good	GGAGCGAGGCTGGGCCTGGGCCCAGGCCCTTGGCGCGCTCCGCGTCACCGCCCAAGGCGAAGAACCTCAACGGAGGGCTGCGGAGATCGGTAGCGCCTGCTGCCCCCACCAGGTAGCGGG	120
chr2	47790874	47790993	MSH6_2.1	1	+	good	AAGGAAACTTGACCAAATATTAACTAAGTTATGTATTTCCTTTTGGCAACAGTTGTGACTTCTCACCAGGAGATTTGGTTTGGGCCAAGATGGAGGGTTACCCCTGGTGGCCTTGTCTG	119
chr2	47790926	47791046	MSH6_2.2	1	+	good	TTGTGACTTCTCACCAGGAGATTTGGTTTGGGCCAAGATGGAGGGTTACCCCTGGTGGCCTTGTCTGGTTTACAACCACCCCTTTGATGGAACATTCATCCGCGAGAAAGGGAAATCAGT	120
chr2	47791023	47791143	MSH6_2.3	1	+	good	ATCCGCGAGAAAGGGAAATCAGTCCGTGTTCATGTACAGTTTTTTGATGACAGCCCAACAAGGGGCTGGGTTAGCAAAAGGCTTTTAAAGCCATATACAGGTAAGAGTCACTACTGCCAT	120
chr2	47795844	47795963	MSH6_3.1	1	+	good	TGAGCCTCTGCACCCGGCCCTTATTGTTTATAAATACATTTCTTTCTAGGTTCAAAATCAAAGGAAGCCCAGAAGGGAGGTCATTTTTACAGTGCAAAGCCTGAAATACTGAGAGCAAT	119
chr2	47795871	47795991	MSH6_3.2	1	+	good	TTATAAATACATTTCTTTCTAGGTTCAAAATCAAAGGAAGCCCAGAAGGGAGGTCATTTTTACAGTGCAAAGCCTGAAATACTGAGAGCAATGCAACGTGCAGATGAAGCCTTAAATAAA	120
chr2	47795947	47796067	MSH6_3.3	1	+	good	AAATACTGAGAGCAATGCAACGTGCAGATGAAGCCTTAAATAAAGACAAGATTAAGAGGCTTGAATTGGCAGTTTGTGATGAGCCCTCAGAGCCAGAAGAGGAAGAAGAGATGGAGGTGG	120
chr2	47798556	47798675	MSH6_4.1	1	+	good	TTATGGTTTTCCAAATTTTGATTTGTTTTTAAATACTCTTTCCTTGCCTGGCAGGTAGGCACAACTTACGTAACAGATAAGAGTGAAGAAGATAATGAAATTGAGAGTGAAGAGGAAGT	119
chr2	47798611	47798731	MSH6_4.2	1	+	good	TAGGCACAACTTACGTAACAGATAAGAGTGAAGAAGATAATGAAATTGAGAGTGAAGAGGAAGTACAGCCTAAGACACAAGGATCTAGGCGAAGTAGCCGCCAAATAAAAAAACGAAGGG	120
chr2	47798683	47798803	779244_43819107_chr2:47798605-47801160_2	1	+	good	AGACACAAGGATCTAGGCGAAGTAGCCGCCAAATAAAAAAACGAAGGGTCATATCAGATTCTGAGAGTGACATTGGTGGCTCTGATGTGGAATTTAAGCCAGACACTAAGGAGGAAGGAA	120
chr2	47798745	47798865	MSH6_4.3	1	+	good	GAGAGTGACATTGGTGGCTCTGATGTGGAATTTAAGCCAGACACTAAGGAGGAAGGAAGCAGTGATGAAATAAGCAGTGGAGTGGGGGATAGTGAGAGTGAAGGCCTGAACAGCCCTGTC	120
chr2	47798896	47799016	MSH6_4.4	1	+	good	CTGGAAATGGCTCTCTTAAAAGGAAAAGCTCTAGGAAGGAAACGCCCTCAGCCACCAAACAAGCAACTAGCATTTCATCAGAAACCAAGAATACTTTGAGAGCTTTCTCTGCCCCTCAAA	120
chr2	47799006	47799126	MSH6_4.5	1	+	good	GCCCCTCAAAATTCTGAATCCCAAGCCCACGTTAGTGGAGGTGGTGATGACAGTAGTCGCCCTACTGTTTGGTATCATGAAACTTTAGAATGGCTTAAGGAGGAAAAGAGAAGAGATGAG	120
chr2	47799114	47799233	MSH6_4.6	1	+	good	AGAAGAGATGAGCACAGGAGGAGGCCTGATCACCCCGATTTTGATGCATCTACACTCTATGTGCCTGAGGATTTCCTCAATTCTTGTACTCCTGGGATGAGGAAGTGGTGGCAGATTAA	119
chr2	47799146	47799266	MSH6_4.7	1	+	good	CCCCGATTTTGATGCATCTACACTCTATGTGCCTGAGGATTTCCTCAATTCTTGTACTCCTGGGATGAGGAAGTGGTGGCAGATTAAGTCTCAGAACTTTGATCTTGTCATCTGTTACAA	120
chr2	47799234	47799353	MSH6_4.8	1	+	good	TCTCAGAACTTTGATCTTGTCATCTGTTACAAGGTGGGGAAATTTTATGAGCTGTACCACATGGATGCTCTTATTGGAGTCAGTGAACTGGGGCTGGTATTCATGAAAGGCAACTGGGC	119
chr2	47799311	47799431	MSH6_4.9	1	+	good	AGTCAGTGAACTGGGGCTGGTATTCATGAAAGGCAACTGGGCCCATTCTGGCTTTCCTGAAATTGCATTTGGCCGTTATTCAGATTCCCTGGTGCAGAAGGGCTATAAAGTAGCACGAGT	120
chr2	47799427	47799546	MSH6_4.10	1	+	good	GAGTGGAACAGACTGAGACTCCAGAAATGATGGAGGCACGATGTAGAAAGATGGCACATATATCCAAGTATGATAGAGTGGTGAGGAGGGAGATCTGTAGGATCATTACCAAGGGTACA	119
chr2	47799485	47799605	MSH6_4.11	1	+	good	TATATCCAAGTATGATAGAGTGGTGAGGAGGGAGATCTGTAGGATCATTACCAAGGGTACACAGACTTACAGTGTGCTGGAAGGTGATCCCTCTGAGAACTACAGTAAGTATCTTCTTAG	120
chr2	47799560	47799679	MSH6_4.12	1	+	good	GCTGGAAGGTGATCCCTCTGAGAACTACAGTAAGTATCTTCTTAGCCTCAAAGAAAAAGAGGAAGATTCTTCTGGCCATACTCGTGCATATGGTGTGTGCTTTGTTGATACTTCACTGG	119
chr2	47799654	47799774	MSH6_4.13	1	+	good	GTGTGCTTTGTTGATACTTCACTGGGAAAGTTTTTCATAGGTCAGTTTTCAGATGATCGCCATTGTTCGAGATTTAGGACTCTAGTGGCACACTATCCCCCAGTACAAGTTTTATTTGAA	120
chr2	47799785	47799905	MSH6_4.14	1	+	good	CTCAAAGGAAACTAAAACAATTCTAAAGAGTTCATTGTCCTGTTCTCTTCAGGAAGGTCTGATACCCGGCTCCCAGTTTTGGGATGCATCCAAAACTTTGAGAACTCTCCTTGAGGAAGA	120
chr2	47799803	47799922	MSH6_4.15	1	+	good	AATTCTAAAGAGTTCATTGTCCTGTTCTCTTCAGGAAGGTCTGATACCCGGCTCCCAGTTTTGGGATGCATCCAAAACTTTGAGAACTCTCCTTGAGGAAGAATATTTTAGGGAAAAGC	119
chr2	47799935	47800055	MSH6_4.16	1	+	good	TGGGGTGATGTTACCCCAGGTGCTTAAAGGTATGACTTCAGAGTCTGATTCCATTGGGTTGACACCAGGAGAGAAAAGTGAATTGGCCCTCTCTGCTCTAGGTGGTTGTGTCTTCTACCT	120
chr2	47800003	47800123	779244_43819107_chr2:47798605-47801160_13	1	+	good	GAGAGAAAAGTGAATTGGCCCTCTCTGCTCTAGGTGGTTGTGTCTTCTACCTCAAAAAATGCCTTATTGATCAGGAGCTTTTATCAATGGCTAATTTTGAAGAATATATTCCCTTGGATT	120
chr2	47800099	47800219	MSH6_4.17	1	+	good	TTGAAGAATATATTCCCTTGGATTCTGACACAGTCAGCACTACAAGATCTGGTGCTATCTTCACCAAAGCCTATCAACGAATGGTGCTAGATGCAGTGACATTAAACAACTTGGAGATTT	120
chr2	47800249	47800369	MSH6_4.18	1	+	good	GAACCCTACTAGAGAGGGTTGATACTTGCCATACTCCTTTTGGTAAGCGGCTCCTAAAGCAATGGCTTTGTGCCCCACTCTGTAACCATTATGCTATTAATGATCGTCTAGATGCCATAG	120
chr2	47800415	47800535	MSH6_4.19	1	+	good	TCTAAAGAAGCTTCCAGATCTTGAGAGGCTACTCAGTAAAATTCATAATGTTGGGTCTCCCCTGAAGAGTCAGAACCACCCAGACAGCAGGGCTATAATGTATGAAGAAACTACATACAG	120
chr2	47800483	47800603	779244_43819107_chr2:47798605-47801160_17	1	+	good	GTCAGAACCACCCAGACAGCAGGGCTATAATGTATGAAGAAACTACATACAGCAAGAAGAAGATTATTGATTTTCTTTCTGCTCTGGAAGGATTCAAAGTAATGTGTAAAATTATAGGGA	120
chr2	47800548	47800668	MSH6_4.20	1	+	good	ATTGATTTTCTTTCTGCTCTGGAAGGATTCAAAGTAATGTGTAAAATTATAGGGATCATGGAAGAAGTTGCTGATGGTTTTAAGTCTAAAATCCTTAAGCAGGTCATCTCTCTGCAGACA	120
chr2	47800650	47800770	MSH6_4.21	1	+	good	GTCATCTCTCTGCAGACAAAAAATCCTGAAGGTCGTTTTCCTGATTTGACTGTAGAATTGAACCGATGGGATACAGCCTTTGACCATGAAAAGGCTCGAAAGACTGGACTTATTACTCCC	120
chr2	47800782	47800902	MSH6_4.22	1	+	good	GACTCTGATTATGACCAAGCTCTTGCTGACATAAGAGAAAATGAACAGAGCCTCCTGGAATACCTAGAGAAACAGCGCAACAGAATTGGCTGTAGGACCATAGTCTATTGGGGGATTGGT	120
chr2	47800843	47800963	779244_43819107_chr2:47798605-47801160_20	1	+	good	ACCTAGAGAAACAGCGCAACAGAATTGGCTGTAGGACCATAGTCTATTGGGGGATTGGTAGGAACCGTTACCAGCTGGAAATTCCTGAGAATTTCACCACTCGCAATTTGCCAGAAGAAT	120
chr2	47800927	47801047	MSH6_4.23	1	+	good	CTGAGAATTTCACCACTCGCAATTTGCCAGAAGAATACGAGTTGAAATCTACCAAGAAGGGCTGTAAACGATACTGGACCAAAACTATTGAAAAGAAGTTGGCTAATCTCATAAATGCTG	120
chr2	47801028	47801148	MSH6_4.24	1	+	good	GCTAATCTCATAAATGCTGAAGAACGGAGGGATGTATCATTGAAGGACTGCATGCGGCGACTGTTCTATAACTTTGATAAAAATTACAAGGACTGGCAGTCTGCTGTAGAGTGTATCGCA	120
chr2	47803383	47803503	MSH6_5.1	1	+	good	ACGATGAAGCCTCACTTTTACCCTCTCTTTTAACAGATGTTTTACTGTGCCTGGCTAACTATAGTCGAGGGGGTGATGGTCCTATGTGTCGCCCAGTAATTCTGTTGCCGGAAGATACCC	120
chr2	47803492	47803612	779244_43819108_chr2:47803414-47803690_2	1	+	good	GGAAGATACCCCCCCCTTCTTAGAGCTTAAAGGATCACGCCATCCTTGCATTACGAAGACTTTTTTTGGAGATGATTTTATTCCTAATGACATTCTAATAGGCTGTGAGGAAGAGGAGCA	120
chr2	47803565	47803685	MSH6_5.2	1	+	good	GATTTTATTCCTAATGACATTCTAATAGGCTGTGAGGAAGAGGAGCAGGAAAATGGCAAAGCCTATTGTGTGCTTGTTACTGGACCAAATATGGGGGGCAAGTCTACGCTTATGAGACAG	120
chr2	47804863	47804982	MSH6_6.1	1	+	good	ACTGTTACTACCAGTCATAAAAGACCTTTTCCTCCCTCATTCACAGGCTGGCTTATTAGCTGTAATGGCCCAGATGGGTTGTTACGTCCCTGCTGAAGTGTGCAGGCTCACACCAATTG	119
chr2	47804909	47805029	MSH6_6.2	1	+	good	GCTGGCTTATTAGCTGTAATGGCCCAGATGGGTTGTTACGTCCCTGCTGAAGTGTGCAGGCTCACACCAATTGATAGAGTGTTTACTAGACTTGGTGCCTCAGACAGAATAATGTCAGGT	120
chr2	47804968	47805087	MSH6_6.3	1	+	good	GCTCACACCAATTGATAGAGTGTTTACTAGACTTGGTGCCTCAGACAGAATAATGTCAGGTGAGTTTTTTGTTTCCCACTTAAGTTCTCATTCAGTCATTTAGATGTGATAAAAGATAT	119
chr2	47805569	47805689	MSH6_7.1	1	+	good	ATATGATTTGCAAAATGAGTATTCATTTGTGATTTTTTTTTTTTTAAGGTGAAAGTACATTTTTTGTTGAATTAAGTGAAACTGCCAGCATACTCATGCATGCAACAGCACATTCTCTGG	120
chr2	47805629	47805749	MSH6_7.2	1	+	good	TTTTTGTTGAATTAAGTGAAACTGCCAGCATACTCATGCATGCAACAGCACATTCTCTGGTGCTTGTGGATGAATTAGGTAAGACATTAAACTTCTCATTTGAAGACTATCTATCTTAAA	120
chr2	47806156	47806275	MSH6_8.1	1	+	good	TTTTAATTCCTTTGAGTTACTTCCTTATGCATATTTTACTTTAACAGGAAGAGGTACTGCAACATTTGATGGGACGGCAATAGCAAATGCAGTTGTTAAAGAACTTGCTGAGACTATAA	119
chr2	47806199	47806319	MSH6_8.2	1	+	good	ACAGGAAGAGGTACTGCAACATTTGATGGGACGGCAATAGCAAATGCAGTTGTTAAAGAACTTGCTGAGACTATAAAATGTCGTACATTATTTTCAACTCACTACCATTCATTAGTAGAA	120
chr2	47806259	47806379	MSH6_8.3	1	+	good	CTTGCTGAGACTATAAAATGTCGTACATTATTTTCAACTCACTACCATTCATTAGTAGAAGATTATTCTCAAAATGTTGCTGTGCGCCTAGGACATATGGTATGTGCAAATTGTTTTTTT	120
chr2	47806400	47806519	MSH6_9.1	1	+	good	AGGGCACTTCTCTTGCTAGCACATGTATCGCTAATATTTTTCTTTCTTAAGGCATGCATGGTAGAAAATGAATGTGAAGACCCCAGCCAGGAGACTATTACGTTCCTCTATAAATTCAT	119
chr2	47806436	47806556	MSH6_9.2	1	+	good	TTTTTCTTTCTTAAGGCATGCATGGTAGAAAATGAATGTGAAGACCCCAGCCAGGAGACTATTACGTTCCTCTATAAATTCATTAAGGGAGCTTGTCCTAAAAGCTATGGCTTTAATGCA	120
chr2	47806535	47806655	MSH6_9.3	1	+	good	AAAAGCTATGGCTTTAATGCAGCAAGGCTTGCTAATCTCCCAGAGGAAGTTATTCAAAAGGGACATAGAAAAGCAAGAGAATTTGAGAAGATGAATCAGTCACTACGATTATTTCGGTAA	120
chr2	47806585	47806704	MSH6_9.4	1	+	good	TATTCAAAAGGGACATAGAAAAGCAAGAGAATTTGAGAAGATGAATCAGTCACTACGATTATTTCGGTAACTAACTAACTATAATGGAATTATAACTAACTGACCTTAAGTTTCAAAGA	119
chr2	47806727	47806846	MSH6_10.1	1	+	good	TGCACTATGAAAAAACAAAAAAACTTTTTTTTTTTTTTTTTTAATTTTAAGGGAAGTTTGCCTGGCTAGTGAAAGGTCAACTGTAGATGCTGAAGCTGTCCATAAATTGCTGACTTTGA	119
chr2	47806776	47806896	MSH6_10.2	1	+	good	AGGGAAGTTTGCCTGGCTAGTGAAAGGTCAACTGTAGATGCTGAAGCTGTCCATAAATTGCTGACTTTGATTAAGGAATTATAGACTGACTACATTGGAAGCTTTGAGTTGACTTCTGAC	120
chr2	168932446	168932566	779740_44030938_Identity_kit_hg38_Target_3_1	1	+	good	GCTGATATTTTAGCTTTTGCATAACTTGGGGTGTAAGAGAAGGCTCTTCCAAGAGCTGTTGCACTCAGTACAACTGCAGAGATCACCCTGTAACCAGACAGACACACAGGAAGAGAGCAG	120
chr2	227032200	227032320	779740_44030939_Identity_kit_hg38_Target_4_1	1	+	good	GGGCTCCCAGGGTCTCCTCTCTCCCCTTTTAGCCCAGGTATTCCCACTGGACCAGGTGGCCCCACATCATGCAAACCTTAATGGGGAAAACAGAATTAATACTATATCTTCTCTTTTCTT	120
chr20	6119381	6119501	779740_44030940_Identity_kit_hg38_Target_22_1	1	+	good	CCGTAAAGCAAGAGTAACTTACTGATCTGTTCTACTAACTTGAGCATCACTCCTCCAACATGAAGGTCTCCAGATACTCTCAGTGTGACGTCTTTCTGCTGCTCTTCATTGGGATGGTCA	120
chr20	58840055	58840175	779244_43819114_chr20:58840101-58840849_1	1	+	good	CTCTCTGCAGAGCCAGAGGGCAGGCCGGCTTCTCGGTGTGTGCCTAAGAGGATGGATCGGAGGTCCCGGGCTCAGCAGTGGCGCCGAGCTCGCCATAATTACAACGACCTGTGCCCGCCC	120
chr20	58840175	58840295	779244_43819114_chr20:58840101-58840849_2	1	+	good	ATAGGCCGCCGGGCAGCCACCGCGCTCCTCTGGCTCTCCTGCTCCATCGCGCTCCTCCGCGCCCTTGCCACCTCCAACGCCCGTGCCCAGCAGCGCGCGGCTGCCCAACAGCGCCGGAGC	120
chr20	58840295	58840415	779244_43819114_chr20:58840101-58840849_3	1	+	good	TTCCTTAACGCCCACCACCGCTCCGGCGCCCAGGTATTCCCTGAGTCCCCCGAATCGGAATCTGACCACGAGCACGAGGAGGCAGACCTTGAGCTGTCCCTCCCCGAGTGCCTAGAGTAC	120
chr20	58840415	58840535	779244_43819114_chr20:58840101-58840849_4	1	+	good	GAGGAAGAGTTCGACTACGAGACCGAGAGCGAGACCGAGTCCGAAATCGAGTCCGAGACCGACTTCGAGACCGAGCCTGAGACCGCCCCCACCACTGAGCCCGAGACCGAGCCTGAAGAC	120
chr20	58840535	58840655	779244_43819114_chr20:58840101-58840849_5	1	+	good	GATCGCGGCCCGGTGGTGCCCAAGCACTCCACCTTCGGCCAGTCCCTCACCCAGCGTCTGCACGCTCTCAAGTTGCGAAGCCCCGACGCCTCCCCAAGTCGCGCGCCGCCCAGCACTCAG	120
chr20	58840655	58840775	779244_43819114_chr20:58840101-58840849_6	1	+	good	GAGCCCCAGAGCCCCAGGGAAGGGGAGGAGCTCAAGCCCGAGGACAAAGATCCAAGGGACCCCGAAGAGTCGAAGGAGCCCAAGGAGGAGAAGCAGCGGCGTCGCTGCAAGCCAAAGAAG	120
chr20	58840775	58840895	779244_43819114_chr20:58840101-58840849_7	1	+	good	CCCACCCGCCGTGACGCGTCCCCGGAGTCCCCTTCCAAAAAGGGACCCATCCCCATCCGGCGTCACTAATGGAGGACGCCGTCCAGATTCTCCTTGTTTTCATGGATTCAGGTTAGTTGC	120
chr20	58853219	58853339	779244_43819115_chr20:58853260-58855338_1	1	+	good	CATCTTACGGAGCCCCAAACTTATTTTGAGAGGCCGCCACCGTGTTATGGGCGTGCGCAACTGCCTCTACGGCAATAATATGTCAGGACAACGCGATATCCCCCCTGAAATCGGGGAACA	120
chr20	58853339	58853459	779244_43819115_chr20:58853260-58855338_2	1	+	good	GCCCGAGCAACCACCTTTGGAGGCCCCAGGGGCAGCTGCCCCCGGTGCTGGGCCTAGCCCAGCCGAAGAGATGGAGACCGAACCGCCTCACAACGAGCCCATCCCCGTCGAGAATGATGG	120
chr20	58853459	58853579	779244_43819115_chr20:58853260-58855338_3	1	+	good	CGAGGCCTGTGGACCCCCAGAGGTCTCCAGACCCAACTTTCAGGTCCTCAACCCGGCATTCAGGGAAGCTGGAGCCCATGGAAGCTACAGCCCACCTCCTGAGGAAGCAATGCCCTTCGA	120
chr20	58853579	58853699	779244_43819115_chr20:58853260-58855338_4	1	+	good	GGCTGAACAGCCCAGCTTGGGAGGCTTCTGGCCTACACTGGAGCAGCCTGGATTCCCCAGTGGGGTCCATGCAGGCCTTGAGGCCTTCGGCCCAGCACTCATGGAGCCCGGAGCCTTCAG	120
chr20	58853699	58853819	779244_43819115_chr20:58853260-58855338_5	1	+	good	TGGTGCCAGACCAGGCCTGGGAGGATACAGCCCTCCACCAGAAGAAGCTATGCCCTTTGAGTTTGACCAGCCTGCCCAGAGAGGCTGCAGTCAACTTCTCTTACAGGTCCCAGACCTTGC	120
chr20	58853819	58853939	779244_43819115_chr20:58853260-58855338_6	1	+	good	TCCAGGAGGCCCAGGTGCTGCAGGGGTCCCCGGAGCTCCTCCCGAGGAGCCCCAAGCCCTCAGGCCTGCAAAGGCTGGCTCCAGAGGAGGCTACAGCCCTCCCCCTGAGGAGACTATGCC	120
chr20	58853939	58854059	779244_43819115_chr20:58853260-58855338_7	1	+	good	ATTTGAGCTTGATGGAGAAGGATTTGGGGACGACAGCCCACCCCCGGGGCTTTCCCGAGTTATCGCACAAGTCGACGGCAGCAGCCAGTTCGCGGCAGTCGCGGCCTCGAGTGCGGTCCG	120
chr20	58854059	58854179	779244_43819115_chr20:58853260-58855338_8	1	+	good	CCTCACTCCCGCCGCGAACGCGCCTCCCCTCTGGGTCCCAGGCGCCATCGGCAGCCCATCCCAAGAGGCTGTCAGACCTCCTTCTAACTTCACGGGCAGCAGCCCCTGGATGGAGATCTC	120
chr20	58854179	58854299	779244_43819115_chr20:58853260-58855338_9	1	+	good	CGGACCCCCGTTCGAGATTGGCAGCGCCCCCGCTGGGGTCGACGACACTCCCGTCAACATGGACAGCCCCCCAATCGCGCTTGACGGCCCGCCCATCAAGGTCTCCGGAGCCCCAGATAA	120
chr20	58854299	58854419	779244_43819115_chr20:58853260-58855338_10	1	+	good	GAGAGAGCGAGCAGAGAGACCCCCAGTTGAGGAGGAAGCAGCAGAGATGGAAGGAGCCGCTGATGCCGCGGAGGGAGGAAAAGTACCCTCTCCGGGGTACGGATCCCCTGCCGCCGGGGC	120
chr20	58854659	58854779	779244_43819115_chr20:58853260-58855338_13	1	+	good	AGATGCCGGGGCGGCCCCTGAGGCTCCCGCCGCCCCTGCGGCTGCTGAGACCCGGGCAGCCCATGTCGCCCCAGCTGCGCCAGACGCAGGGGCTCCCACTGCCCCAGCCGCTTCTGCCAC	120
chr20	58854779	58854899	779244_43819115_chr20:58853260-58855338_14	1	+	good	CCGGGCAGCCCAAGTCCGCCGGGCGGCCTCTGCAGCCCCTGCCTCCGGGGCCAGACGCAAGATCCATCTCAGACCCCCCAGCCCCGAGATCCAGGCTGCCGATCCGCCTACTCCGCGGCC	120
chr20	58854899	58855019	779244_43819115_chr20:58853260-58855338_15	1	+	good	TACTCGCGCGTCTGCCTGGCGGGGCAAGTCCGAGAGCAGCCGCGGCCGCCGCGTGTACTACGATGAAGGGGTGGCCAGCAGCGACGATGACTCCAGCGGAGACGAGTCCGACGATGGGAC	120
chr20	58855019	58855139	779244_43819115_chr20:58853260-58855338_16	1	+	good	CTCCGGATGCCTCCGCTGGTTTCAGCATCGGCGAAATCGCCGCCGCCGAAAGCCCCAGCGCAACTTACTCCGCAACTTTCTCGTGCAAGCCTTCGGGGGCTGCTTCGGTCGATCTGAGAG	120
chr20	58855139	58855259	779244_43819115_chr20:58853260-58855338_17	1	+	good	TCCCCAGCCCAAAGCCTCGCGCTCTCTCAAGGTCAAGAAGGTACCCCTGGCGGAGAAGCGCAGACAGATGCGCAAAGAAGCCCTGGAGAAGCGGGCCCAGAAGCGCGCAGAGAAGAAACG	120
chr20	58855259	58855379	779244_43819115_chr20:58853260-58855338_18	1	+	good	CAGTAAGCTCATCGACAAACAACTCCAGGACGAAAAGATGGGCTACATGTGTACGCACCGCCTGCTGCTTCTAGGTAATGCGGCGGACTCTGCCTGCGGGCAGCAGGGCCGCCGGGGAAC	120
chr20	58898903	58899023	779244_43819118_chr20:58898935-58898990_1	1	+	good	TTGCAGATTAGGTGAGCTTTCAATCTCTCTTTAAAAGGGGCGGCGAAGAGGACCCGCAGGCTGCAAGGAGCAACAGCGATGGGTAGGCACATTCAAAACCAGAAAAAATTGTTAACAAAC	120
chr20	58903496	58903616	779244_43819120_chr20:58903522-58903590_1	1	+	good	ATATGATTTTCTTTTCTTTTCAATCCCACTGCAGTGAGAAGGCAACCAAAGTGCAGGACATCAAAAACAACCTGAAAGAGGCGATTGAAGTACGTGCTGGCTCCTTGTGCTGTCTGTCTT	120
chr20	58903611	58903731	779244_43819121_chr20:58903666-58903796_1	1	+	good	GTCTTGTAGCGCCCTCCCAGCCAGTGCTGTTCCCTGACCGCTTTGCTAAATCATTTTCAGACCATTGTGGCCGCCATGAGCAACCTGGTGCCCCCCGTGGAGCTGGCCAACCCCGAGAAC	120
chr20	58903731	58903851	779244_43819121_chr20:58903666-58903796_2	1	+	good	CAGTTCAGAGTGGACTACATCCTGAGTGTGATGAACGTGCCTGACTTTGACTTCCCTCCCGTAAGCTACACCCCGACTTGTGTGGCCTTAGCCCCGCCCACCTGAGCACAGTGTCCATAT	120
chr20	58909128	58909248	779244_43819123_chr20:58909156-58909221_1	1	+	good	TGAACACCCCACGTGTCTTTCTTTTTCTCCCAGCTTCCTGGACAAGATCGACGTGATCAAGCAGGCTGACTATGTGCCGAGCGATCAGGTGTGCAAAACCCCTCCCCACCAGAGGACTCT	120
chr20	58909326	58909446	779244_43819124_chr20:58909344-58909428_1	1	+	good	CATTGACCTCAATTTTGTTTCAGGACCTGCTTCGCTGCCGTGTCCTGACTTCTGGAATCTTTGAGACCAAGTTCCAGGTGGACAAAGTCAACTTCCAGTAAGCCAACTGTTACCTTTTTA	120
chr20	58909489	58909609	779244_43819125_chr20:58909515-58909584_1	1	+	good	TGGAATAACCAGCTGTCCTCCTCCCCACCAGCATGTTTGACGTGGGTGGCCAGCGCGATGAACGCCGCAAGTGGATCCAGTGCTTCAACGGTAGGATGCTGTGGGCTTGGCTGTTCGTAA	120
chr20	58909624	58909744	779244_43819126_chr20:58909678-58909809_1	1	+	good	TGTGTTGTTAGGGATCAGGGTCGCTGCTCACGCTCTTGGCTTTGCTCTCTTTGGTTAAGATGTGACTGCCATCATCTTCGTGGTGGCCAGCAGCAGCTACAACATGGTCATCCGGGAGGA	120
chr20	58909744	58909864	779244_43819126_chr20:58909678-58909809_2	1	+	good	CAACCAGACCAACCGCCTGCAGGAGGCTCTGAACCTCTTCAAGAGCATCTGGAACAACAGGTTTGTGGAGTGACCGCCCACCCCCTGCGCTTGCCCAGGAGGCCCTGGTCTGCACTGTTT	120
chr20	58909895	58910015	779244_43819127_chr20:58909945-58910086_1	1	+	good	CCCCTGGCCGAAAGCGCGCTTCTCCCAAGCATTCACACGGCCTCCCTTCTTGTAGATGGCTGCGCACCATCTCTGTGATCCTGTTCCTCAACAAGCAAGATCTGCTCGCTGAGAAAGTCC	120
chr20	58910015	58910135	779244_43819127_chr20:58909945-58910086_2	1	+	good	TTGCTGGGAAATCGAAGATTGAGGACTACTTTCCAGAATTTGCTCGCTACACTACTCCTGAGGATGGTGTGTATGGCTTCCACTCTTGCTGGCTGTTCATTGCGGTGGTTCTTTTTCAAA	120
chr20	58910307	58910427	779244_43819128_chr20:58910328-58910406_1	1	+	good	TTAATATGTATTCCCTTTTTATATAGCTACTCCCGAGCCCGGAGAGGACCCACGCGTGACCCGGGCCAAGTACTTCATTCGAGATGAGTTTCTGGTGAGTCGAGCCTGTCTTTAGTTTCC	120
chr20	58910755	58910875	779244_43819129_chr20:58910677-58910834_2	1	+	good	ACATCCGCCGTGTGTTCAACGACTGCCGTGACATCATTCAGCGCATGCACCTTCGTCAGTACGAGCTGCTCTAAGAAGGGAACCCCCAAATTTAATTAAAGCCTTAAGCACAATTAATTA	120
chr21	42903420	42903540	779740_44030941_Identity_kit_hg38_Target_23_1	1	+	good	TCTGATTCAGAAGCTCGTCAGGTGGGTCGGAAAGTGACGTCGCCTTCGTCTTCATCCTCTTCCAGCTCCTCTGATTCTGAATCTGATGATGAGGCTGACGTTTCAGAGGTCACTCCTCGA	120
chr22	20786952	20787072	779740_44030942_Identity_kit_hg38_Target_24_1	1	+	good	CTGTCCACCCAAGTCCGCTTCACTGTCGACCGCCCCTTTCTTTTCCTCATCTACGAGCATCGCACCAGCTGCCTGCTCTTCATGGGAAGAGTGGCCAACCCCAGCAGGTCCTAGAGGTGG	120
chr22	29603942	29604061	NF2_1.1	1	+	good	AAGGGCTCAGAGTGCAGGCCGTGGGGCGCGAGGGTCCCGGGCCTGAGCCCCGCGCCATGGCCGGGGCCATCGCTTCCCGCATGAGCTTCAGCTCTCTCAAGAGGAAGCAACCCAAGACG	119
chr22	29603995	29604115	NF2_1.2	1	+	good	GCCATGGCCGGGGCCATCGCTTCCCGCATGAGCTTCAGCTCTCTCAAGAGGAAGCAACCCAAGACGTTCACCGTGAGGATCGTCACCATGGACGCCGAGATGGAGTTCAATTGCGAGGTA	120
chr22	29636694	29636813	NF2_2.1	1	+	good	GGTTTTATTAATGATTTTTGCTCACAGTGTCCTTCCCCATTGGTTTGTTATTGCAGATGAAGTGGAAAGGGAAGGACCTCTTTGATTTGGTGTGCCGGACTCTGGGGCTCCGAGAAACC	119
chr22	29636747	29636867	NF2_2.2	1	+	good	CAGATGAAGTGGAAAGGGAAGGACCTCTTTGATTTGGTGTGCCGGACTCTGGGGCTCCGAGAAACCTGGTTCTTTGGACTGCAGTACACAATCAAGGACACAGTGGCCTGGCTCAAAATG	120
chr22	29636813	29636933	779244_43819131_chr22:29636745-29636881_2	1	+	good	TGGTTCTTTGGACTGCAGTACACAATCAAGGACACAGTGGCCTGGCTCAAAATGGACAAGAAGGTTGGGCTAGAACTCGATGAAACTGGTGGGGCTGACGTGAGCTTTCCAGTTTTTCCC	120
chr22	29639052	29639172	NF2_3.1	1	+	good	ATATAGTGTGTTTGTCTTTTGCTCTGCAATTCTGCAGGTACTGGATCATGATGTTTCAAAGGAAGAACCAGTCACCTTTCACTTCTTGGCCAAATTTTATCCTGAGAATGCTGAAGAGGA	120
chr22	29639112	29639232	NF2_3.2	1	+	good	GGAAGAACCAGTCACCTTTCACTTCTTGGCCAAATTTTATCCTGAGAATGCTGAAGAGGAGCTGGTTCAGGAGATCACACAACATTTATTCTTCTTACAGGTACATCAGTCAAGGCTACC	120
chr22	29642153	29642273	NF2_4.1	1	+	good	CTCACTTCCACTCACAGAGTATCATGTCTCCCTTGTTGCTCCTTTCAGGTAAAGAAGCAGATTTTAGATGAAAAGATCTACTGCCCTCCTGAGGCTTCTGTGCTCCTGGCTTCTTACGCC	120
chr22	29642213	29642333	NF2_4.2	1	+	good	ATTTTAGATGAAAAGATCTACTGCCCTCCTGAGGCTTCTGTGCTCCTGGCTTCTTACGCCGTCCAGGCCAAGGTAGGCTCAAAGAAGAAAAATGTATTTTTCCTGGGCGTTAATTTGGGT	120
chr22	29654599	29654719	NF2_5.1	1	+	good	AGAAATGGCAGTTATCTTTAGAATCTCAATCGCCTGCTCTCCCTTTCTTCTTTCCAGTATGGTGACTACGACCCCAGTGTTCACAAGCGGGGATTTTTGGCCCAAGAGGAATTGCTTCCA	120
chr22	29655540	29655659	NF2_6.1	1	+	good	ATACCAAATTTACTTCATGTGTAGGTTTTTTATTTTGCTCTATTTTTTGGTAGGTAATAAATCTGTATCAGATGACTCCGGAAATGTGGGAGGAGAGAATTACTGCTTGGTACGCAGAG	119
chr22	29655586	29655706	NF2_6.2	1	+	good	TTGGTAGGTAATAAATCTGTATCAGATGACTCCGGAAATGTGGGAGGAGAGAATTACTGCTTGGTACGCAGAGCACCGAGGCCGAGCCAGGTGAGGCCCATTCATTGTTGGTTTACATTC	120
chr22	29658166	29658286	NF2_7.1	1	+	good	GTGTCTTCCGTTCTCCCCACAGGGATGAAGCTGAAATGGAATATCTGAAGATAGCTCAGGACCTGGAGATGTACGGTGTGAACTACTTTGCAATCCGGGTGTGTTGAAACCTCTCTGAGC	120
chr22	29661160	29661279	NF2_8.1	1	+	good	GCCTCAGCTGGCGCTTACAGTAGCTGTTCTTATTGGATCCACAGAATAAAAAGGGCACAGAGCTGCTGCTTGGAGTGGATGCCCTGGGGCTTCACATTTATGACCCTGAGAACAGACTG	119
chr22	29661210	29661330	NF2_8.2	1	+	good	AAGGGCACAGAGCTGCTGCTTGGAGTGGATGCCCTGGGGCTTCACATTTATGACCCTGAGAACAGACTGACCCCCAAGATCTCCTTCCCGTGGAATGAAATCCGAAACATCTCGTACAGT	120
chr22	29661279	29661398	NF2_8.3	1	+	good	ACCCCCAAGATCTCCTTCCCGTGGAATGAAATCCGAAACATCTCGTACAGTGACAAGGAGGTAGGACATGTGTGTACTGCAGATGGGTCCAGCAGATCTTTCCCTGTCTGCCCCCCTCA	119
chr22	29664937	29665057	NF2_9.1	1	+	good	GGTAACATTCCAGGCTGTCGGACTGAAACTGTGTTCTGCTTCATTCTTCCAGTTTACTATTAAACCACTGGATAAGAAAATTGATGTCTTCAAGTTTAACTCCTCAAAGCTTCGTGTTAA	120
chr22	29664997	29665117	NF2_9.2	1	+	good	TAAACCACTGGATAAGAAAATTGATGTCTTCAAGTTTAACTCCTCAAAGCTTCGTGTTAATAAGCTGGTAAGTTGAGATCCTGGTTTTCATTACTGATAATGGTAGCTTTTCTGAGAATT	120
chr22	29668277	29668396	NF2_10.1	1	+	good	GGCAGTGAAGTAAATTTGTGGATATTAACCTTTTTGTCTGCTTCTGTGGCCACAGATTCTCCAGCTATGTATCGGGAACCATGATCTATTTATGAGGAGAAGGAAAGCCGATTCTTTGG	119
chr22	29668329	29668449	NF2_10.2	1	+	good	CAGATTCTCCAGCTATGTATCGGGAACCATGATCTATTTATGAGGAGAAGGAAAGCCGATTCTTTGGAAGTTCAGCAGATGAAAGCCCAGGCCAGGGAGGAGAAGGCTAGAAAGCAGGTG	120
chr22	29671767	29671886	NF2_11.1	1	+	good	TGGCACCCTAGGTCTCGAGCCCTGTGATTCAATGACTGTTTTTCTTCACCCCTCGCAGATGGAGCGGCAGCGCCTCGCTCGAGAGAAGCAGATGAGGGAGGAGGCTGAACGCACGAGGG	119
chr22	29671828	29671948	NF2_11.2	1	+	good	GAGCGGCAGCGCCTCGCTCGAGAGAAGCAGATGAGGGAGGAGGCTGAACGCACGAGGGATGAGTTGGAGAGGAGGCTGCTGCAGATGAAAGAAGAAGCAACAATGGCCAACGAAGCACTG	120
chr22	29673268	29673388	NF2_12.1	1	+	good	ATGCGGTCTGAGGAGACAGCTGACCTGTTGGCTGAAAAGGCCCAGATCACCGAGGAGGAGGCAAAACTTCTGGCCCAGAAGGCCGCAGAGGCTGAGCAGGAAATGCAGCGCATCAAGGCC	120
chr22	29673368	29673488	NF2_12.2	1	+	good	AAATGCAGCGCATCAAGGCCACAGCGATTCGCACGGAGGAGGAGAAGCGCCTGATGGAGCAGAAGGTGCTGGAAGCCGAGGTGCTGGCACTGAAGATGGCTGAGGAGTCAGAGAGGAGGT	120
chr22	29674833	29674953	NF2_13.1	1	+	good	AGGGCCAAAGAGGCAGATCAGCTGAAGCAGGACCTGCAGGAAGCACGCGAGGCGGAGCGAAGAGCCAAGCAGAAGCTCCTGGAGATTGCCACCAAGCCCACGTACCCGGTGAGCCTGGGG	120
chr22	29678153	29678273	NF2_14.1	1	+	good	TTGTATGACCCAAGCTCCTAATCCGAAATTTCTCATTAACAGCCCATGAACCCAATTCCAGCACCGTTGCCTCCTGACATACCAAGCTTCAACCTCATTGGTGACAGCCTGTCTTTCGAC	120
chr22	29678213	29678333	NF2_14.2	1	+	good	GCACCGTTGCCTCCTGACATACCAAGCTTCAACCTCATTGGTGACAGCCTGTCTTTCGACTTCAAAGATACTGACATGAAGCGGCTTTCCATGGAGATAGAGAAAGAAAAGTATGTAGCC	120
chr22	29681406	29681526	NF2_15.1	1	+	good	AGCCCTGATGCATGATACCCTCTTGCCGGCAGAGTGGAATACATGGAAAAGAGCAAGCATCTGCAGGAGCAGCTCAATGAACTCAAGACAGAAATCGAGGCCTTGAAACTGAAAGAGAGG	120
chr22	29681508	29681628	NF2_15.2	1	+	good	TTGAAACTGAAAGAGAGGGAGACAGCTCTGGATATTCTGCACAATGAGAACTCCGACAGGGGTGGCAGCAGCAAGCACAATACCATTAAAAAGGTACCCAGGGTCTCTTTCTTGTATTTT	120
chr22	29683007	29683127	NF2_16.1	1	+	good	TTGCTGGTTTAGCCTCAAGCCCAAGGCAGAAGACCTATCTGCATTTGAGCCCTCAAAGTAGGTTGTTCCCAGGTACTCTCTATGTGGTGATGGTGCTGCCCTCTGTGATACTAACCCGTG	120
chr22	29694701	29694820	NF2_17.1	1	+	good	ACAGAGCGGAGGTCTTGTGCCCTCTCAGCTTCTTCTCTGCTTTCTTACAGCTCACCTTGCAGAGCGCCAAGTCCCGAGTGGCCTTCTTTGAAGAGCTCTAGCAGGTGACCCAGCCACCC	119
chr22	29694729	29694849	NF2_17.2	1	+	good	CTTCTTCTCTGCTTTCTTACAGCTCACCTTGCAGAGCGCCAAGTCCCGAGTGGCCTTCTTTGAAGAGCTCTAGCAGGTGACCCAGCCACCCCAGGACCTGCCACTTCTCCTGCTACCGGG	120
chr3	4362023	4362143	779740_44030943_Identity_kit_hg38_Target_5_1	1	+	good	AGGTATGTAACCCACCTCAGGGTGGGAATTCTTTGCATGGGATCGTTCAAAGTTCTGAGAAAAGCCCAATGTAGGTCAGACACGACTGCTCCTTGGACTGGGGAAGACTTTCCTTGGTTG	120
chr3	17035716	17035836	779740_44030944_Identity_kit_hg38_Target_28_1	1	+	good	ATCTTATCCAATCTGGCCCTCACTCCTCTTCTATCCATGTTTCCTTACATTCTCTAATACGAGTTGAGGTGCCTAGAAAGCTTAACAATATTTTACATGATTTCAAGTCCTGGCCTTCCA	120
chr3	36993493	36993612	MLH1_1.1	1	+	good	TGAAGGCACTTCCGTTGAGCATCTAGACGTTTCCTTGGCTCTTCTGGCGCCAAAATGTCGTTCGTGGCAGGGGTTATTCGGCGGCTGGACGAGACAGTGGTGAACCGCATCGCGGCGGG	119
chr3	36993545	36993665	MLH1_1.2	1	+	good	AAATGTCGTTCGTGGCAGGGGTTATTCGGCGGCTGGACGAGACAGTGGTGAACCGCATCGCGGCGGGGGAAGTTATCCAGCGGCCAGCTAATGCTATCAAAGAGATGATTGAGAACTGGT	120
chr3	36993601	36993720	MLH1_1.3	1	+	good	ATCGCGGCGGGGGAAGTTATCCAGCGGCCAGCTAATGCTATCAAAGAGATGATTGAGAACTGGTACGGAGGGAGTCGAGCCGGGCTCACTTAAGGGCTACGACTTAACGGGCCGCGTCA	119
chr3	36996576	36996696	MLH1_2.1	1	+	good	GTAGTTGCAGACTGATAAATTATTTTCTGTTTGATTTGCCAGTTTAGATGCAAAATCCACAAGTATTCAAGTGATTGTTAAAGAGGGAGGCCTGAAGTTGATTCAGATCCAAGACAATGG	120
chr3	36996636	36996756	MLH1_2.2	1	+	good	AAGTATTCAAGTGATTGTTAAAGAGGGAGGCCTGAAGTTGATTCAGATCCAAGACAATGGCACCGGGATCAGGGTAAGTAAAACCTCAAAGTAGCAGGATGTTTGTGCGCTTCATGGAAG	120
chr3	37000907	37001027	MLH1_3.1	1	+	good	AAAAATGAGTAACATGATTATTTACTCATCTTTTTGGTATCTAACAGAAAGAAGATCTGGATATTGTATGTGAAAGGTTCACTACTAGTAAACTGCAGTCCTTTGAGGATTTAGCCAGTA	120
chr3	37000967	37001087	MLH1_3.2	1	+	good	ATATTGTATGTGAAAGGTTCACTACTAGTAAACTGCAGTCCTTTGAGGATTTAGCCAGTATTTCTACCTATGGCTTTCGAGGTGAGGTAAGCTAAAGATTCAAGAAATGTGTAAAATATC	120
chr3	37004359	37004479	MLH1_4.1	1	+	good	CAGTGAGTTTTTCTTTCAGTCTATTTTCTTTTCTTCCTTAGGCTTTGGCCAGCATAAGCCATGTGGCTCATGTTACTATTACAACGAAAACAGCTGATGGAAAGTGTGCATACAGGTATA	120
chr3	37004419	37004539	MLH1_4.2	1	+	good	ATGTGGCTCATGTTACTATTACAACGAAAACAGCTGATGGAAAGTGTGCATACAGGTATAGTGCTGACTTCTTTTACTCATATATATTCATTCTGAAATGTATTTTTTGCCTAGGTCTCA	120
chr3	37006936	37007055	MLH1_5.1	1	+	good	GGGATTAGTATCTATCTCTCTACTGGATATTAATTTGTTATATTTTCTCATTAGAGCAAGTTACTCAGATGGAAAACTGAAAGCCCCTCCTAAACCATGTGCTGGCAATCAAGGGACCC	119
chr3	37006980	37007100	MLH1_5.2	1	+	good	TTCTCATTAGAGCAAGTTACTCAGATGGAAAACTGAAAGCCCCTCCTAAACCATGTGCTGGCAATCAAGGGACCCAGATCACGGTAAGAATGGTACATGGGAGAGTAAATTGTTGAAGCT	120
chr3	37008768	37008888	MLH1_6.1	1	+	good	CAAGTACTTCTATGAATTTACAAGAAAAATCAATCTTCTGTTCAGGTGGAGGACCTTTTTTACAACATAGCCACGAGGAGAAAAGCTTTAAAAAATCCAAGTGAAGAATATGGGAAAATT	120
chr3	37008828	37008948	MLH1_6.2	1	+	good	TACAACATAGCCACGAGGAGAAAAGCTTTAAAAAATCCAAGTGAAGAATATGGGAAAATTTTGGAAGTTGTTGGCAGGTACAGTCCAAAATCTGGGAGTGGGTCTCTGAGATTTGTCATC	120
chr3	37011750	37011870	MLH1_7.1	1	+	good	AAGGGGGCTCTGACATCTAGTGTGTGTTTTTGGCAACTCTTTTCTTACTCTTTTGTTTTTCTTTTCCAGGTATTCAGTACACAATGCAGGCATTAGTTTCTCAGTTAAAAAAGTAAGTTC	120
chr3	37011810	37011930	MLH1_7.2	1	+	good	CTTTTCCAGGTATTCAGTACACAATGCAGGCATTAGTTTCTCAGTTAAAAAAGTAAGTTCTTGGTTTATGGGGGATGGTTTTGTTTTATGAAAAGAAAAAAGGGGATTTTTAATAGTTTG	120
chr3	37011994	37012114	MLH1_8.1	1	+	good	GCTGTTTGTTTATCAGCAAGGAGAGACAGTAGCTGATGTTAGGACACTACCCAATGCCTCAACCGTGGACAATATTCGCTCCATCTTTGGAAATGCTGTTAGTCGGTATGTCGATAACCT	120
chr3	37014387	37014507	MLH1_9.1	1	+	good	AGTTTTGAGTATTTTCAAAAGCTTCAGAATCTCTTTTCTAATAGAGAACTGATAGAAATTGGATGTGAGGATAAAACCCTAGCCTTCAAAATGAATGGTTACATATCCAATGCAAACTAC	120
chr3	37014447	37014567	MLH1_9.2	1	+	good	GGATGTGAGGATAAAACCCTAGCCTTCAAAATGAATGGTTACATATCCAATGCAAACTACTCAGTGAAGAAGTGCATCTTCTTACTCTTCATCAACCGTAAGTTAAAAAGAACCACATGG	120
chr3	37017460	37017580	MLH1_10.1	1	+	good	CCCTCAGGACAGTTTTGAACTGGTTGCTTTCTTTTTATTGTTTAGATCGTCTGGTAGAATCAACTTCCTTGAGAAAAGCCATAGAAACAGTGTATGCAGCCTATTTGCCCAAAAACACAC	120
chr3	37017520	37017640	MLH1_10.2	1	+	good	CAACTTCCTTGAGAAAAGCCATAGAAACAGTGTATGCAGCCTATTTGCCCAAAAACACACACCCATTCCTGTACCTCAGGTAATGTAGCACCAAACTCCTCAACCAAGACTCACAAGGAA	120
chr3	37020262	37020382	MLH1_11.1	1	+	good	CCCCTCCCACTATCTAAGGTAATTGTTCTCTCTTATTTTCCTGACAGTTTAGAAATCAGTCCCCAGAATGTGGATGTTAATGTGCACCCCACAAAGCATGAAGTTCACTTCCTGCACGAG	120
chr3	37020354	37020474	MLH1_11.2	1	+	good	AAAGCATGAAGTTCACTTCCTGCACGAGGAGAGCATCCTGGAGCGGGTGCAGCAGCACATCGAGAGCAAGCTCCTGGGCTCCAATTCCTCCAGGATGTACTTCACCCAGGTCAGGGCGCT	120
chr3	37025619	37025739	MLH1_12.1	1	+	good	TTTTTTTTTTAATACAGACTTTGCTACCAGGACTTGCTGGCCCCTCTGGGGAGATGGTTAAATCCACAACAAGTCTGACCTCGTCTTCTACTTCTGGAAGTAGTGATAAGGTCTATGCCC	120
chr3	37025725	37025845	MLH1_12.2	1	+	good	TAAGGTCTATGCCCACCAGATGGTTCGTACAGATTCCCGGGAACAGAAGCTTGATGCATTTCTGCAGCCTCTGAGCAAACCCCTGTCCAGTCAGCCCCAGGCCATTGTCACAGAGGATAA	120
chr3	37025821	37025941	779244_43819158_chr3:37025631-37026012_3	1	+	good	CCAGGCCATTGTCACAGAGGATAAGACAGATATTTCTAGTGGCAGGGCTAGGCAGCAAGATGAGGAGATGCTTGAACTCCCAGCCCCTGCTGAAGTGGCTGCCAAAAATCAGAGCTTGGA	120
chr3	37025888	37026008	MLH1_12.3	1	+	good	ATGCTTGAACTCCCAGCCCCTGCTGAAGTGGCTGCCAAAAATCAGAGCTTGGAGGGGGATACAACAAAGGGGACTTCAGAAATGTCAGAGAAGAGAGGACCTACTTCCAGCAACCCCAGG	120
chr3	37028737	37028857	MLH1_13.1	1	+	good	AAAAACAAGAATAATAATGATCTGCACTTCCTTTTCTTCATTGCAGAAAGAGACATCGGGAAGATTCTGATGTGGAAATGGTGGAAGATGATTCCCGAAAGGAAATGACTGCAGCTTGTA	120
chr3	37028830	37028950	MLH1_13.2	1	+	good	CCCGAAAGGAAATGACTGCAGCTTGTACCCCCCGGAGAAGGATCATTAACCTCACTAGTGTTTTGAGTCTCCAGGAAGAAATTAATGAGCAGGGACATGAGGGTACGTAAACGCTGTGGC	120
chr3	37040180	37040300	MLH1_14.1	1	+	good	TGCAGTTCTCCGGGAGATGTTGCATAACCACTCCTTCGTGGGCTGTGTGAATCCTCAGTGGGCCTTGGCACAGCATCAAACCAAGTTATACCTTCTCAACACCACCAAGCTTAGGTAAAT	120
chr3	37042219	37042339	MLH1_15.1	1	+	good	AAGCATGAATTCAGCTTTTCCTTAAAGTCACTTCATTTTTATTTTCAGTGAAGAACTGTTCTACCAGATACTCATTTATGATTTTGCCAATTTTGGTGTTCTCAGGTTATCGGTAAGTTT	120
chr3	37042279	37042399	MLH1_15.2	1	+	good	CTACCAGATACTCATTTATGATTTTGCCAATTTTGGTGTTCTCAGGTTATCGGTAAGTTTAGATCCTTTTCACTTCTGAAATTTCAACTGATCGTTTCTGAAAATAGTAGCTCTCCACTA	120
chr3	37047504	37047624	MLH1_16.1	1	+	good	TTGCTTCTTCCTAGGAGCCAGCACCGCTCTTTGACCTTGCCATGCTTGCCTTAGATAGTCCAGAGAGTGGCTGGACAGAGGAAGATGGTCCCAAAGAAGGACTTGCTGAATACATTGTTG	120
chr3	37047594	37047714	MLH1_16.2	1	+	good	CCAAAGAAGGACTTGCTGAATACATTGTTGAGTTTCTGAAGAAGAAGGCTGAGATGCTTGCAGACTATTTCTCTTTGGAAATTGATGAGGTGTGACAGCCATTCTTATACTTCTGTTGTA	120
chr3	37048460	37048579	MLH1_17.1	1	+	good	TGTTTAAACTATGACAGCATTATTTCTTGTTCCCTTGTCCTTTTTCCTGCAAGCAGGAAGGGAACCTGATTGGATTACCCCTTCTGATTGACAACTATGTGCCCCCTTTGGAGGGACTG	119
chr3	37048502	37048622	MLH1_17.2	1	+	good	TTTCCTGCAAGCAGGAAGGGAACCTGATTGGATTACCCCTTCTGATTGACAACTATGTGCCCCCTTTGGAGGGACTGCCTATCTTCATTCTTCGACTAGCCACTGAGGTCAGTGATCAAG	120
chr3	37048858	37048978	MLH1_18.1	1	+	good	TTTAAATTCGTACCTATTTTGAGGTATTGAATTTCTTTGGACCAGGTGAATTGGGACGAAGAAAAGGAATGTTTTGAAAGCCTCAGTAAAGAATGCGCTATGTTCTATTCCATCCGGAAG	120
chr3	37048919	37049039	MLH1_18.2	1	+	good	AAAAGGAATGTTTTGAAAGCCTCAGTAAAGAATGCGCTATGTTCTATTCCATCCGGAAGCAGTACATATCTGAGGAGTCGACCCTCTCAGGCCAGCAGGTACAGTGGTGATGCACACTGG	120
chr3	37050471	37050591	MLH1_19.1	1	+	good	AATGTGTTTTCCAGAGTGAAGTGCCTGGCTCCATTCCAAACTCCTGGAAGTGGACTGTGGAACACATTGTCTATAAAGCCTTGCGCTCACACATTCTGCCTCCTAAACATTTCACAGAAG	120
chr3	37050545	37050665	MLH1_19.2	1	+	good	AAAGCCTTGCGCTCACACATTCTGCCTCCTAAACATTTCACAGAAGATGGAAATATCCTGCAGCTTGCTAACCTGCCTGATCTATACAAAGTCTTTGAGAGGTGTTAAATATGGTTATTT	120
chr3	37585561	37585681	779740_44030945_Identity_kit_hg38_Target_26_1	1	+	good	CATTTTCTCTAGCAATTATGGGGGTTTTATCTCCCAGATGTGATTTATGCCATATTACATTCCAAGAAGGGAACATGAAGAATGTTTGTGGCTAAAGAAGTCTCAACACAAGGAAACTAC	120
chr3	179198761	179198881	779244_43819166_chr3:179198820-179199182_1	1	+	good	GGACAACCATACATCTAATTCCTTAAAGTAGTTTTATATGTAAAACTTGCAAAGAATCAGAACAATGCCTCCACGACCATCATCAGGTGAACTGTGGGGCATCCACTTGATGCCCCCAAG	120
chr3	179198824	179198944	PIK3CA_1.1	1	+	good	AATGCCTCCACGACCATCATCAGGTGAACTGTGGGGCATCCACTTGATGCCCCCAAGAATCCTAGTAGAATGTTTACTACCAAATGGAATGATAGTGACTTTAGAATGCCTCCGTGAGGC	120
chr3	179198833	179198952	PIK3CA_1.2	1	+	good	ACGACCATCATCAGGTGAACTGTGGGGCATCCACTTGATGCCCCCAAGAATCCTAGTAGAATGTTTACTACCAAATGGAATGATAGTGACTTTAGAATGCCTCCGTGAGGCTACATTAA	119
chr3	179198973	179199093	PIK3CA_1.3	1	+	good	TTAAAGAAGCAAGAAAATACCCCCTCCATCAACTTCTTCAAGATGAATCTTCTTACATTTTCGTAAGTGTTACTCAAGAAGCAGAAAGGGAAGAATTTTTTGATGAAACAAGACGACTTT	120
chr3	179199057	179199177	PIK3CA_1.4	1	+	good	AAAGGGAAGAATTTTTTGATGAAACAAGACGACTTTGTGACCTTCGGCTTTTTCAACCCTTTTTAAAAGTAATTGAACCAGTAGGCAACCGTGAAGAAAAGATCCTCAATCGAGAAATTG	120
chr3	179199121	179199241	779244_43819166_chr3:179198820-179199182_4	1	+	good	AAAAGTAATTGAACCAGTAGGCAACCGTGAAGAAAAGATCCTCAATCGAGAAATTGGTATGATACAATATCCTATTCTAAAATGCAAATAACCATAAAGCTTAACTGTTGTCCCTTTCTA	120
chr3	179199679	179199799	PIK3CA_2.1	1	+	good	TTTATTAAAGGTTTTGCTATCGGCATGCCAGTGTGTGAATTTGATATGGTTAAAGATCCAGAAGTACAGGACTTCCGAAGAAATATTCTGAACGTTTGTAAAGAAGCTGTGGATCTTAGG	120
chr3	179199779	179199899	PIK3CA_2.2	1	+	good	AAGAAGCTGTGGATCTTAGGGACCTCAATTCACCTCATAGTAGAGCAATGTATGTCTATCCTCCAAATGTAGAATCTTCACCAGAATTGCCAAAGCACATATATAATAAATTAGATAAAG	120
chr3	179199834	179199953	PIK3CA_2.3	1	+	good	CTATCCTCCAAATGTAGAATCTTCACCAGAATTGCCAAAGCACATATATAATAAATTAGATAAAGGTAAGAAAATGACTAATCTACTCTAATCATTACTATAGTGCAGTCTTCTACCTG	119
chr3	179201237	179201356	PIK3CA_3.1	1	+	good	CTTGAAAAATGAAAGAGAGATGGTGATTGCATCTAATGTTTTCCTGTTATAGGGCAAATAATAGTGGTGATCTGGGTAATAGTTTCTCCAAATAATGACAAGCAGAAGTATACTCTGAA	119
chr3	179201289	179201409	PIK3CA_3.2	1	+	good	GGCAAATAATAGTGGTGATCTGGGTAATAGTTTCTCCAAATAATGACAAGCAGAAGTATACTCTGAAAATCAACCATGACTGTGTACCAGAACAAGTAATTGCTGAAGCAATCAGGAAAA	120
chr3	179201411	179201531	PIK3CA_3.3	1	+	good	ACTCGAAGTATGTTGCTATCCTCTGAACAACTAAAACTCTGTGTTTTAGAATATCAGGGCAAGTATATTTTAAAAGTGTGTGGATGTGATGAATACTTCCTAGAAAAATATCCTCTGAGT	120
chr3	179201455	179201574	PIK3CA_3.4	1	+	good	TTTAGAATATCAGGGCAAGTATATTTTAAAAGTGTGTGGATGTGATGAATACTTCCTAGAAAAATATCCTCTGAGTCAGTATAAGGTGAGTAACAAGTTTCAAAATATTAATTTTTAAT	119
chr3	179203489	179203608	PIK3CA_4.1	1	+	good	CTTTTAAAATGAAAAACCTTACAGGAAATGGCTCGCCCCCTTAATCTCTTACAGTATATAAGAAGCTGTATAATGCTTGGGAGGATGCCCAATTTGATGTTGATGGCTAAAGAAAGCCT	119
chr3	179203543	179203663	PIK3CA_4.2	1	+	good	TATATAAGAAGCTGTATAATGCTTGGGAGGATGCCCAATTTGATGTTGATGGCTAAAGAAAGCCTTTATTCTCAACTGCCAATGGACTGTTTTACAATGCCATCTTATTCCAGACGCATT	120
chr3	179203665	179203785	PIK3CA_4.3	1	+	good	CACAGCTACACCATATATGAATGGAGAAACATCTACAAAATCCCTTTGGGTTATAAATAGTGCACTCAGAATAAAAATTCTTTGTGCAACCTACGTGAATGTAAATATTCGAGACATTGA	120
chr3	179203726	179203846	779244_43819169_chr3:179203538-179203794_3	1	+	good	GCACTCAGAATAAAAATTCTTTGTGCAACCTACGTGAATGTAAATATTCGAGACATTGATAAGGTAAAGTCAAATGCTGATGCTTATTATTTTATAGAAATTATTTTAGATAACCTTTTT	120
chr3	179204455	179204575	PIK3CA_5.1	1	+	good	TGTATGTTGAGTGTATACATTAGTATATACCTACTTTTTTCTTTTAGATCTATGTTCGAACAGGTATCTACCATGGAGGAGAACCCTTATGTGACAATGTGAACACTCAAAGAGTACCTT	120
chr3	179204515	179204635	PIK3CA_5.2	1	+	good	CAGGTATCTACCATGGAGGAGAACCCTTATGTGACAATGTGAACACTCAAAGAGTACCTTGTTCCAATCCCAGGTAAGGAAGTATATAGATTTATATTTCCAAAGGTTATATTAGTGTTT	120
chr3	179209562	179209682	PIK3CA_6.1	1	+	good	ATGTATTATTTTTGCTTTAAAATTTTACATAGGTGGAATGAATGGCTGAATTATGATATATACATTCCTGATCTTCCTCGTGCTGCTCGACTTTGCCTTTCCATTTGCTCTGTTAAAGGC	120
chr3	179209622	179209742	PIK3CA_6.2	1	+	good	TACATTCCTGATCTTCCTCGTGCTGCTCGACTTTGCCTTTCCATTTGCTCTGTTAAAGGCCGAAAGGGTGCTAAAGAGGTAAAGTATTTCAGAAGGAACAATTATGTTTACCTTTAAAAA	120
chr3	179210135	179210254	PIK3CA_7.1	1	+	good	AAATGTGTTTTATAATTTAGACTAGTGAATATTTTTCTTTGTTTTTTAAGGAACACTGTCCATTGGCATGGGGAAATATAAACTTGTTTGATTACACAGACACTCTAGTATCTGGAAAA	119
chr3	179210172	179210292	PIK3CA_7.2	1	+	good	TTTGTTTTTTAAGGAACACTGTCCATTGGCATGGGGAAATATAAACTTGTTTGATTACACAGACACTCTAGTATCTGGAAAAATGGCTTTGAATCTTTGGCCAGTACCTCATGGATTAGA	120
chr3	179210232	179210352	PIK3CA_7.3	1	+	good	AGACACTCTAGTATCTGGAAAAATGGCTTTGAATCTTTGGCCAGTACCTCATGGATTAGAAGATTTGCTGAACCCTATTGGTGTTACTGGATCAAATCCAAATAAAGTAAGGTTTTTATT	120
chr3	179210400	179210520	PIK3CA_8.1	1	+	good	ATATATAATAGCTTTTCTTCCATCTCTTAGGAAACTCCATGCTTAGAGTTGGAGTTTGACTGGTTCAGCAGTGTGGTAAAGTTCCCAGATATGTCAGTGATTGAAGAGCATGCCAATTGG	120
chr3	179210474	179210594	PIK3CA_8.2	1	+	good	GGTAAAGTTCCCAGATATGTCAGTGATTGAAGAGCATGCCAATTGGTCTGTATCCCGAGAAGCAGGATTTAGCTATTCCCACGCAGGACTGGTAAGGCAAATCACTGAGTTTATTAAGTA	120
chr3	179219142	179219261	PIK3CA_10.1	1	+	good	CCTTTTGAACAGCATGCAAGAATGTTTATGTTTATTTTGTTTCTCCCACACAGACACTATTGTGTAACTATCCCCGAAATTCTACCCAAATTGCTTCTGTCTGTTAAATGGAATTCTAG	119
chr3	179224044	179224163	PIK3CA_14.1	1	+	good	AGTTTCTTACTGTGACTATCCTTTTTTTTTAATCAGGTACAGATGAAGTTTTTAGTTGAGCAAATGAGGCGACCAGATTTCATGGATGCTCTACAGGGCTTTCTGTCTCCTCTAAACCC	119
chr3	179224082	179224202	PIK3CA_14.2	1	+	good	ACAGATGAAGTTTTTAGTTGAGCAAATGAGGCGACCAGATTTCATGGATGCTCTACAGGGCTTTCTGTCTCCTCTAAACCCTGCTCATCAACTAGGAAACCTCAGGTACTTTCTTGGGGG	120
chr3	179224126	179224245	PIK3CA_14.3	1	+	good	TGGATGCTCTACAGGGCTTTCTGTCTCCTCTAAACCCTGCTCATCAACTAGGAAACCTCAGGTACTTTCTTGGGGGTTTCATTGATATATTTAAATAAATACCTTTTCTGGATAAAATC	119
chr3	179224649	179224768	PIK3CA_15.1	1	+	good	AAATAATAATAAAGCAAAGGTACCTAGTAAAGTTTTTAACTATTTTAAAGGCTTGAAGAGTGTCGAATTATGTCCTCTGCAAAAAGGCCACTGTGGTTGAATTGGGAGAACCCAGACAT	119
chr3	179224699	179224819	PIK3CA_15.2	1	+	good	GCTTGAAGAGTGTCGAATTATGTCCTCTGCAAAAAGGCCACTGTGGTTGAATTGGGAGAACCCAGACATCATGTCAGAGTTACTGTTTCAGAACAATGAGATCATCTTTAAAAATGGGGA	120
chr3	179224761	179224880	PIK3CA_15.3	1	+	good	CAGACATCATGTCAGAGTTACTGTTTCAGAACAATGAGATCATCTTTAAAAATGGGGATGGTAAGGAAGAGTATTAATGAGCTTATGATGCATGAATTTAGCTATCTTTTTATACACAG	119
chr3	179225911	179226031	PIK3CA_16.1	1	+	good	AAATTTGCATCTGTGGCATTAAATGGTGATACATATTATTTGAATTTCAGATTTACGGCAAGATATGCTAACACTTCAAATTATTCGTATTATGGAAAATATCTGGCAAAATCAAGGTCT	120
chr3	179225971	179226091	PIK3CA_16.2	1	+	good	AGATATGCTAACACTTCAAATTATTCGTATTATGGAAAATATCTGGCAAAATCAAGGTCTTGATCTTCGGTAGGTAACCAGTAAGGCAACCTGTATGTTGAAAGTTATCCTGAAAAAGTG	120
chr3	179229259	179229379	PIK3CA_17.1	1	+	good	CTCCTCTTTCAGAATGTTACCTTATGGTTGTCTGTCAATCGGTGACTGTGTGGGACTTATTGAGGTGGTGCGAAATTCTCACACTATTATGCAAATTCAGTGCAAAGGCGGCTTGAAAGG	120
chr3	179229344	179229464	PIK3CA_17.2	1	+	good	ATTATGCAAATTCAGTGCAAAGGCGGCTTGAAAGGTGCACTGCAGTTCAACAGCCACACACTACATCAGTGGCTCAAAGACAAGAACAAAGGAGAAATGTGAGTTGTATTATTCTTTCTT	120
chr3	179229989	179230109	PIK3CA_18.1	1	+	good	TTTATTCTTTGTAGATATGATGCAGCCATTGACCTGTTTACACGTTCATGTGCTGGATACTGTGTAGCTACCTTCATTTTGGGAATTGGAGATCGTCACAATAGTAACATCATGGTGAAA	120
chr3	179230050	179230170	PIK3CA_18.2	1	+	good	GTGTAGCTACCTTCATTTTGGGAATTGGAGATCGTCACAATAGTAACATCATGGTGAAAGACGATGGACAAGTAATGGTTTTCTCTGTTTAAAATGTTTTGGTGTTCTTAATTTATTCAA	120
chr3	179230210	179230330	PIK3CA_19.1	1	+	good	CTTATTTTTGAAAGCTGTTTCATATAGATTTTGGACACTTTTTGGATCACAAGAAGAAAAAATTTGGTTATAAACGAGAACGTGTGCCATTTGTTTTGACACAGGATTTCTTAATAGTGA	120
chr3	179230270	179230390	PIK3CA_19.2	1	+	good	AATTTGGTTATAAACGAGAACGTGTGCCATTTGTTTTGACACAGGATTTCTTAATAGTGATTAGTAAAGGAGCCCAAGAATGCACAAAGACAAGAGAATTTGAGAGGTGAGCTCGAGCAA	120
chr3	179234092	179234212	PIK3CA_20.1	1	+	good	GGTTTCAGGAGATGTGTTACAAGGCTTATCTAGCTATTCGACAGCATGCCAATCTCTTCATAAATCTTTTCTCAATGATGCTTGGCTCTGGAATGCCAGAACTACAATCTTTTGATGACA	120
chr3	179234173	179234293	PIK3CA_20.2	1	+	good	TTGGCTCTGGAATGCCAGAACTACAATCTTTTGATGACATTGCATACATTCGAAAGACCCTAGCCTTAGATAAAACTGAGCAAGAGGCTTTGGAGTATTTCATGAAACAAATGAATGATG	120
chr3	179234244	179234364	PIK3CA_20.3	1	+	good	AAAACTGAGCAAGAGGCTTTGGAGTATTTCATGAAACAAATGAATGATGCACATCATGGTGGCTGGACAACAAAAATGGATTGGATCTTCCACACAATTAAACAGCATGCATTGAACTGA	120
chr4	5748117	5748237	779740_44030946_Identity_kit_hg38_Target_6_1	1	+	good	CACTTCTTGCTGCTTGTGCTCATTTCACAGATGGAAGCTTTCTGGAAACAGATGGCAAATATCCAGCACTTTCTTGTGGACCAGTTTAAGTGTTCCAGCTCCAAAGCCCGACAGCTGATG	120
chr4	27160796	27160916	779740_44030947_Identity_kit_hg38_Target_27_1	1	+	good	TCCTTTCATGGAATTACGGTCGCATCTATGGAAAAATTGAGCCAAATCCGAGATAGGTTTATAAAGAGATTACATTGATTTTCTACTCTCTGTGATTCTCTCTTCTTTCTCCATGTTGTG	120
chr5	83538751	83538871	779740_44030948_Identity_kit_hg38_Target_7_1	1	+	good	TATGGGGCAGAAATAAGGGGCTTTTCCACAGGTTTTCCTTTGGAGGAAGATTTCAGTGGTGACTTTAGAGAATACTCAACAGTGTCTCATCCCATAGCAAAAGAAGAAACGGTAATGATG	120
chr5	87268420	87268540	779244_43819186_chr5:87268446-87268995_1	1	+	good	CAGGGTAGGGCAGAGTAGAGCGGGCTTCAACATGATGGCGGCCGAGGCCGGCAGTGAGGAGGGCGGCCCGGTAACAGCCGGAGCTGGAGGAGGCGGCGCGGCAGCGGGCTCCAGTGCCTA	120
chr5	87268540	87268660	779244_43819186_chr5:87268446-87268995_2	1	+	good	TCCCGCAGTGTGTCGGGTGAAGATACCCGCGGCCCTGCCTGTGGCAGCCGCCCCCTATCCTGGGCTGGTGGAGACCGGAGTGGCTGGAACTCTGGGTGGCGGAGCCGCTTTGGGGTCAGA	120
chr5	87268660	87268780	779244_43819186_chr5:87268446-87268995_3	1	+	good	GTTCCTAGGAGCCGGGTCTGTGGCAGGGGCACTGGGGGGAGCTGGACTGACAGGGGGAGGTACTGCTGCTGGCGTAGCTGGTGCTGCTGCTGGCGTGGCCGGTGCTGCTGTTGCTGGACC	120
chr5	87268780	87268900	779244_43819186_chr5:87268446-87268995_4	1	+	good	TAGTGGAGACATGGCTCTCACCAAACTGCCCACTTCGTTGCTTGCTGAGACTCTCGGGCCAGGCGGCGGTTTTCCCCCTCTGCCCCCTCCCCCTTACCTGCCCCCTTTGGGGGCGGGCCT	120
chr5	87268900	87269020	779244_43819186_chr5:87268446-87268995_5	1	+	good	CGGGACAGTGGACGAAGGTGACTCTCTGGATGGACCAGAATACGAGGAGGAAGAGGTGGCCATACCGTTGACCGCTCCTCCAACTAACCAGTAAGTTAAGACTGCTGTTCAGGAATTTGG	120
chr5	87268991	87269111	779244_43819187_chr5:87269042-87269060_1	1	+	good	TAAGTTAAGACTGCTGTTCAGGAATTTGGGAAGCTGGCTCCAGAAAAGAAGTGGAAATGAAGGGGTAAATCATACTTTGTCCTTTTCATCTGTGGTTTGTTAGGAAAAGTTTTTGAAGTT	120
chr5	87331304	87331424	779244_43819188_chr5:87331342-87331505_1	1	+	good	ACTTGCTATTTATATTGTAATATCTTCTCTGTTTTTCCCCTAGGTGGTATCACGGAAAACTTGACAGAACGATAGCAGAAGAACGCCTCAGGCAGGCAGGGAAGTCTGGCAGTTATCTTA	120
chr5	87331424	87331544	779244_43819188_chr5:87331342-87331505_2	1	+	good	TAAGAGAGAGTGATCGGAGGCCAGGGTCCTTTGTACTTTCATTTCTTAGCCAGATGAATGTTGTCAACCATTTTAGGTAAGTCTTTATTCCTATTATGAAGCCAAATGATGTAGCTATTT	120
chr5	87332454	87332574	779244_43819189_chr5:87332501-87332647_1	1	+	good	TAAAATTGGCTGTAAAGATTTTTTTATACTGTATTTTTTCCTGTTCAAATAGGATTATTGCTATGTGTGGAGATTACTACATTGGTGGAAGACGTTTTTCTTCACTGTCAGACCTAATAG	120
chr5	87332574	87332694	779244_43819189_chr5:87332501-87332647_2	1	+	good	GTTATTACAGTCATGTTTCTTGTTTGCTTAAAGGAGAAAAATTACTTTACCCAGTTGCACCACCAGAGGCAAGTAAAATGAATAAAATATCTTTCAAAACTTTATTTTTTCAGTACAATA	120
chr5	87333241	87333361	779244_43819190_chr5:87333261-87333342_1	1	+	good	ATCTTTTTTTTTTTATGGTTTCTAGCCAGTAGAAGATAGAAGGCGTGTACGAGCTATTCTACCTTACACAAAAGTACCAGACACTGATGAAATAAGGTATTTTATAATCTATTCTCATGT	120
chr5	87337912	87338032	779244_43819191_chr5:87337968-87338096_1	1	+	good	CTATTCTAATCTCTGTATTTAAAATTTTTAAATTTAATAACTTTAAAATTGCTATTTTCAGTTTCTTAAAAGGAGATATGTTCATTGTTCATAATGAATTAGAAGATGGATGGATGTGGG	120
chr5	87338032	87338152	779244_43819191_chr5:87337968-87338096_2	1	+	good	TTACAAATTTAAGAACAGATGAACAAGGCCTTATTGTTGAAGACCTAGTAGAAGAGGTGGTAAGTTTTGTTCTTTTCTTCTCAATTCTAGATTCTAAATATTTTATAAATTTGGATCTTG	120
chr5	87341245	87341365	779244_43819192_chr5:87341284-87341326_1	1	+	good	AATAGTTAATTATATAAAATACTGTCTTAATGTCTTCCCTTTAGGGCCGGGAAGAAGATCCACATGAAGGAAAAATGTGAGTTTGTGTTAATTATTAAAATGAAAAAAAAAATCTATATT	120
chr5	87346638	87346758	779244_43819193_chr5:87346666-87346729_1	1	+	good	TTATTTATATATCTAATTTATTCTCTTTTTAAGATGGTTCCATGGGAAGATTTCCAAACAGGAAGCTTATAATTTACTAATGACAGGTACTTACATATTTACTTGCTTTTCTAATGTCTA	120
chr5	87349168	87349288	779244_43819194_chr5:87349208-87349369_1	1	+	good	TTTTATTTGATAATTAGGGAAAAACTAACAGCTTAATTCTTACAGTTGGTCAAGTCTGCAGTTTTCTTGTGAGGCCCTCAGATAATACTCCTGGCGATTATTCACTTTATTTCCGGACCA	120
chr5	87349288	87349408	779244_43819194_chr5:87349208-87349369_2	1	+	good	ATGAAAATATTCAGCGATTTAAAATATGTCCAACGCCAAACAATCAGTTTATGATGGGAGGCCGGTATTATAACAGGTAAATCATAATTTTTTAGCTATCTTTTACTTTTCGCAAAAATA	120
chr5	87353135	87353255	779244_43819195_chr5:87353151-87353240_1	1	+	good	TAGAAATTTTTATTTTAACAGCATTGGGGACATCATAGATCACTATCGAAAAGAACAGATTGTTGAAGGATATTATCTTAAGGAACCTGTACCAATGCAGGTCAGTGTTGCATTTCTTAT	120
chr5	87362491	87362611	779244_43819196_chr5:87362545-87362676_1	1	+	good	TTTTTACTTCATTTCCATCAAGAATGTATGAAATAATTTTAATGTTTTTTAAAATTCAGGATCAAGAACAAGTACTCAATGACACAGTGGATGGCAAGGAAATCTATAATACCATCCGTC	120
chr5	87362611	87362731	779244_43819196_chr5:87362545-87362676_2	1	+	good	GTAAAACAAAGGATGCCTTTTATAAAAACATTGTTAAGAAAGGTTATCTTCTGAAAAAGGGTAAGTTCAGACTTTTATCATTAACCCATTTGATAGAGACGTTGTAAATATGGAGCTCCG	120
chr5	87363306	87363426	779244_43819197_chr5:87363342-87363509_1	1	+	good	AATTGTTTGGCTAAGAGAAAACAATTTTTTTTTTTAAACAGGCAAAGGAAAACGTTGGAAAAATTTATATTTTATCTTAGAGGGTAGTGATGCCCAACTTATTTATTTTGAAAGCGAAAA	120
chr5	87363426	87363546	779244_43819197_chr5:87363342-87363509_2	1	+	good	ACGAGCTACCAAACCAAAAGGATTAATAGATCTCAGTGTATGTTCTGTCTATGTCGTTCATGATAGTCTCTTTGGCAGGTAAGAGACTGGTTTCCTATTTTTCTTTCGGAATTGTCTTAA	120
chr5	87369796	87369916	779244_43819198_chr5:87369807-87369905_1	1	+	good	TGTTTTTATTTTAAAGGCCAAACTGTTTTCAGATAGTAGTTCAGCACTTTAGTGAAGAACATTACATCTTTTACTTTGCAGGAGAAACTCCAGAACAAGCAGAGGTAAGATTACTGTTTC	120
chr5	87372096	87372216	779244_43819199_chr5:87372112-87372200_1	1	+	good	AAGTGCTGTTTTTCTTTGCAGGATTGGATGAAAGGTCTGCAGGCATTTTGCAATTTACGGAAAAGTAGTCCAGGGACATCCAATAAACGCCTTCGTCAGGTGAAGCTTAATTTTCTTGGA	120
chr5	87374121	87374241	779244_43819200_chr5:87374157-87374325_1	1	+	good	AATCTGGGGTAATATATATATATATATTTTTTTTTTTTTAGGTCAGCAGCCTTGTTTTACATATTGAAGAAGCCCATAAACTCCCAGTAAAACATTTTACTAATCCATATTGTAACATCT	120
chr5	87374241	87374361	779244_43819200_chr5:87374157-87374325_2	1	+	good	ACCTGAATAGTGTCCAAGTAGCAAAAACTCATGCAAGGGAAGGGCAAAACCCAGTATGGTCAGAAGAGTTTGTCTTTGAGTAAGTCTTATTTTATCATTACATTAATCATTTTCTTTTAC	120
chr5	87374818	87374938	779244_43819201_chr5:87374834-87374921_1	1	+	good	TTTTTCTCCTTGCTCCTTTAGTGATCTTCCTCCTGACATCAATAGATTTGAAATAACTCTTAGTAATAAAACAAAGAAAAGCAAAGATCCTGATATCTGTAAGTTGATACAGAAACTTTC	120
chr5	87376359	87376479	779244_43819202_chr5:87376387-87376570_1	1	+	good	TTTAAACAATAATTGCTTGTTTTTCTTCCCAAGTATTTATGCGCTGCCAGTTGAGCCGATTACAGAAAGGGCATGCCACAGATGAATGGTTTCTGCTCAGCTCCCATATACCATTAAAAG	120
chr5	87376479	87376599	779244_43819202_chr5:87376387-87376570_2	1	+	good	GTATTGAACCAGGGTCCCTGCGTGTTCGAGCACGATACTCTATGGAAAAAATCATGCCAGAAGAAGAGTACAGTGAATTTAAAGAGGTATTAAATTATTTATCAGTCTTGTTTTTGTTGG	120
chr5	87376840	87376960	779244_43819203_chr5:87376875-87377045_1	1	+	good	TGCTACGTACTTTAAACAATCTTTTAAAATGTCATTTTAGCTTATACTGCAAAAGGAACTTCATGTAGTCTATGCTTTATCACATGTATGTGGACAAGACCGAACACTACTGGCCAGCAT	120
chr5	87376960	87377080	779244_43819203_chr5:87376875-87377045_2	1	+	good	CCTACTGAGGATTTTTCTTCACGAAAAGCTTGAATCGTTGTTGTTATGCACACTAAATGACAGAGAAATAAGCATGGAAGGTATGGTATGGCCATGTTAGTGTGATACAAGAAACTGGGT	120
chr5	87378346	87378466	779244_43819204_chr5:87378390-87378543_1	1	+	good	ATTAGGTCAGTCCTTTACAAATAATCTTCTAATGTAAATATTTGTGTAGATGAAGCCACTACCCTATTTCGAGCCACAACACTTGCAAGCACCTTGATGGAGCAGTATATGAAAGCCACT	120
chr5	87378466	87378586	779244_43819204_chr5:87378390-87378543_2	1	+	good	GCTACACAGTTTGTTCATCATGCTTTGAAAGACTCTATTTTAAAGATAATGGAAAGCAAGCAGTCTTGTGAGGTAAGAATTTAATGTTTTAATAAGTATTTTTGCAAAGAACATATTTTA	120
chr5	87379672	87379792	779244_43819205_chr5:87379729-87379855_1	1	+	good	CTCTATTCATTTGCATTTGTCATTGCCAACATGCATTTATATTGATTTATTCCTTCTTTTAGTTAAGTCCATCAAAGTTAGAAAAAAATGAAGATGTGAACACTAATTTAACACACCTAT	120
chr5	87379792	87379912	779244_43819205_chr5:87379729-87379855_2	1	+	good	TGAACATACTTTCAGAGCTTGTGGAGAAAATATTCATGGCTTCAGAAATACTTCCACCGTAAGTGGTGAAATTTTCATTTGACAAGAAATTGTGTATCTATGTCTTCAGAAATTTCTATT	120
chr5	87380491	87380611	779244_43819206_chr5:87380503-87380600_1	1	+	good	TTGTGTTATTTTGGCAGGACATTGAGATATATTTATGGGTGTTTACAGAAATCTGTTCAGCATAAGTGGCCTACAAATACCACCATGAGAACAAGAGTTGTTAGGTAAGGCTCATCAATT	120
chr5	87383686	87383806	779244_43819207_chr5:87383707-87383785_1	1	+	good	AAAAAAAAAATTTCCCTCCCATTCAGTGGTTTTGTTTTTCTTCGACTCATCTGTCCTGCCATCCTGAATCCACGGATGTTCAATATCATCTCAGGTAATCAGCTTTTGATACATTTTGAA	120
chr5	87385285	87385405	779244_43819208_chr5:87385295-87385394_1	1	+	good	CCAATTCTGTTACAGATTCTCCATCTCCTATTGCTGCAAGAACACTGATATTAGTGGCTAAATCTGTGCAGAACTTAGCAAATCTTGTGGAATTTGGAGCTAAGGTAAAAACATTTTGAT	120
chr5	87386804	87386924	779244_43819209_chr5:87386820-87386908_1	1	+	good	CAGAAGCATTTTATTTTTCAGGAGCCCTACATGGAAGGTGTCAATCCATTCATCAAAAGCAACAAACATCGTATGATCATGTTTTTAGATGAACTTGGGGTATGTATATAGTTTTCAGGT	120
chr5	87389339	87389459	779244_43819210_chr5:87389387-87389532_1	1	+	good	CAAAAAAAAAGAAGATTTGTATTTCTAAATGCAATTTTACGATTCCCTTAAAGAATGTACCTGAACTTCCGGACACTACAGAGCATTCTAGAACGGACCTGTCCCGTGATTTAGCAGCAT	120
chr5	87389459	87389579	779244_43819210_chr5:87389387-87389532_2	1	+	good	TGCATGAGATTTGCGTGGCTCATTCAGATGAACTTCGAACGCTCAGTAATGAGCGTGGTGCACAGCAGGTAGGCTTTCGCCAGCCTTCATTAACAATGATGTTTCAAAGATAACACTTAG	120
chr5	87390781	87390901	779244_43819211_chr5:87390794-87390888_1	1	+	good	CATTTTTCCTCTGTCTAGCACGTATTGAAAAAGCTTCTGGCTATAACAGAACTGCTTCAACAAAAACAAAACCAGTATACAAAAACCAATGATGTCAGGTAGCAGCCTTCGCCCCAGTGT	120
chr5	89120477	89120597	779740_44030949_Identity_kit_hg38_Target_32_1	1	+	good	ACCTTGAAGTCACAATATTAAAGGAAAAAGATAAAAGAAAGCTGGAAAAACTGGAAGAGCGCTTACTATTCTGCGCGCAGAAAATATTTAATTTAAACACTCTAAGAAATTACGTCCAAA	120
chr5	112707680	112707800	APC_1.1	1	+	good	AAGCACTCAGTTGCCTTCTCGGGCCTCGGCGCCCCCTATGTACGCCTCCCTGGGCTCGGGTCCGGTCGCCCCTTTGCCCGCTTCTGTACCACCCTCAGTTCTCGGGTCCTGGAGCACCGG	120
chr5	112707816	112707936	APC_1.2	1	+	good	GTCCGGCAGGAGACGAAGAGCCCGGGCGGCGCTCGTACTTCTGGCCACTGGGCGAGCGTCTGGCAGGTGAGTGAGGCTGCAGGCATTGACGTCTCCTCCCGGCAAAGCTTCCTCGGCTTT	120
chr5	112738366	112738486	APC_2.1	1	+	good	TGGCCAAAAGAGAGAGGAGACAAAACCGCTGCAGATGGCTGATGTGAATCTAGTGGAAAGAGCTACTGGGGATGAGAGAAAGAGGAGGAGGCAGGTACTGCAGAGCGTGAGTGGTGGTGT	120
chr5	112754857	112754977	APC_3.1	1	+	good	TTTTTAACCTTATAGGTCCAAGGGTAGCCAAGGATGGCTGCAGCTTCATATGATCAGTTGTTAAAGCAAGTTGAGGCACTGAAGATGGAGAACTCAAATCTTCGACAAGAGCTAGAAGAT	120
chr5	112754925	112755045	APC_3.2	1	+	good	AGTTGAGGCACTGAAGATGGAGAACTCAAATCTTCGACAAGAGCTAGAAGATAATTCCAATCATCTTACAAAACTGGAAACTGAGGCATCTAATATGAAGGTATCAAGACTGTGACTTTT	120
chr5	112766279	112766399	APC_4.1	1	+	good	AAGTTATTTAGAATTTCATGTTAATATATTGTGTTCTTTTTAACAGGAAGTACTTAAACAACTACAAGGAAGTATTGAAGATGAAGCTATGGCTTCTTCTGGACAGATTGATTTATTAGA	120
chr5	112766339	112766459	APC_4.2	1	+	good	ACTACAAGGAAGTATTGAAGATGAAGCTATGGCTTCTTCTGGACAGATTGATTTATTAGAGCGTCTTAAAGGTAGATTTTAAAAAGGTGTTTTAAAATAATTTTTTAAGCTCAAATTGTC	120
chr5	112767188	112767308	APC_5.1	1	+	good	AGCTTAACTTAGATAGCAGTAATTTCCCTGGAGTAAAACTGCGGTCAAAAATGTCCCTCCGTTCTTATGGAAGCCGGGAAGGATCTGTATCAAGCCGTTCTGGAGAGTGCAGTCCTGTTC	120
chr5	112767279	112767399	APC_5.2	1	+	good	AAGCCGTTCTGGAGAGTGCAGTCCTGTTCCTATGGGTTCATTTCCAAGAAGAGGGTTTGTAAATGGAAGCAGAGAAAGTACTGGATATTTAGAAGAACTTGAGAAAGAGAGGTAACTTTT	120
chr5	112775616	112775736	APC_6.1	1	+	good	AAAAAAAAATAGGTCATTGCTTCTTGCTGATCTTGACAAAGAAGAAAAGGAAAAAGACTGGTATTACGCTCAACTTCAGAATCTCACTAAAAGAATAGATAGTCTTCCTTTAACTGAAAA	120
chr5	112775676	112775796	APC_6.2	1	+	good	GTATTACGCTCAACTTCAGAATCTCACTAAAAGAATAGATAGTCTTCCTTTAACTGAAAATGTAAGTAACTTGGCAGTACAACTTATTTGAAACTTTAATAACTTGATATTTTAAAGTAC	120
chr5	112780756	112780876	APC_7.1	1	+	good	ATATTGATACTTTTTTATTATTTGTGGTTTTAGTTTTCCTTACAAACAGATATGACCAGAAGGCAATTGGAATATGAAGCAAGGCAAATCAGAGTTGCGATGGAAGAACAACTAGGTACC	120
chr5	112780816	112780936	APC_7.2	1	+	good	AGGCAATTGGAATATGAAGCAAGGCAAATCAGAGTTGCGATGGAAGAACAACTAGGTACCTGCCAGGATATGGAAAAACGAGCACAGGTAAGTTACTTGTTTCTAAGTGATAAAACAGCG	120
chr5	112792398	112792518	APC_8.1	1	+	good	TATTATTAATAAAAACATAACTAATTAGGTTTCTTGTTTTATTTTAGCGAAGAATAGCCAGAATTCAGCAAATCGAAAAGGACATACTTCGTATACGACAGCTTTTACAGTCCCAAGCAA	120
chr5	112792458	112792578	APC_8.2	1	+	good	GAATTCAGCAAATCGAAAAGGACATACTTCGTATACGACAGCTTTTACAGTCCCAAGCAACAGAAGCAGAGGTTAGTAAATTGCCTTTCTTGTTTGTGGGTATAAAAATAGGTAGTTATT	120
chr5	112801222	112801341	APC_9.1	1	+	good	GGCTAAGAAAGCCTACACCATTTTTGCATGTACTGATGTTAACTCCATCTTAACAGAGGTCATCTCAGAACAAGCATGAAACCGGCTCACATGATGCTGAGCGGCAGAATGAAGGTCAA	119
chr5	112801267	112801387	APC_9.2	1	+	good	CATCTTAACAGAGGTCATCTCAGAACAAGCATGAAACCGGCTCACATGATGCTGAGCGGCAGAATGAAGGTCAAGGAGTGGGAGAAATCAACATGGCAACTTCTGGTAATGGTCAGGTAA	120
chr5	112801324	112801443	APC_9.3	1	+	good	GGCAGAATGAAGGTCAAGGAGTGGGAGAAATCAACATGGCAACTTCTGGTAATGGTCAGGTAAATAAATTATTTTATCATATTTTTTAAAATTATTTAAATATCAGAAAAGTATGAAGC	119
chr5	112815442	112815561	APC_10.1	1	+	good	TGTATTTACCTATAGTCTAAATTATACCATCTATAATGTGCTTAATTTTTAGGGTTCAACTACACGAATGGACCATGAAACAGCCAGTGTTTTGAGTTCTAGTAGCACACACTCTGCAC	119
chr5	112815495	112815615	APC_10.2	1	+	good	GTTCAACTACACGAATGGACCATGAAACAGCCAGTGTTTTGAGTTCTAGTAGCACACACTCTGCACCTCGAAGGCTGACAAGTCATCTGGGAACCAAGGTAACAGAAGATTACAAACCCT	120
chr5	112818913	112819032	APC_11.1	1	+	good	GCTTTTGGATATTAAAGTCGTAATTTTGTTTCTAAACTCATTTGGCCCACAGGTGGAAATGGTGTATTCATTGTTGTCAATGCTTGGTACTCATGATAAGGATGATATGTCGCGAACTT	119
chr5	112818965	112819085	APC_11.2	1	+	good	GTGGAAATGGTGTATTCATTGTTGTCAATGCTTGGTACTCATGATAAGGATGATATGTCGCGAACTTTGCTAGCTATGTCTAGCTCCCAAGACAGCTGTATATCCATGCGACAGTCTGGA	120
chr5	112819034	112819154	779244_43819222_chr5:112818960-112819349_2	1	+	good	CTAGCTATGTCTAGCTCCCAAGACAGCTGTATATCCATGCGACAGTCTGGATGTCTTCCTCTCCTCATCCAGCTTTTACATGGCAATGACAAAGACTCTGTATTGTTGGGAAATTCCCGG	120
chr5	112819107	112819227	APC_11.3	1	+	good	TTTTACATGGCAATGACAAAGACTCTGTATTGTTGGGAAATTCCCGGGGCAGTAAAGAGGCTCGGGCCAGGGCCAGTGCAGCACTCCACAACATCATTCACTCACAGCCTGATGACAAGA	120
chr5	112819224	112819344	APC_11.4	1	+	good	AGAGAGGCAGGCGTGAAATCCGAGTCCTTCATCTTTTGGAACAGATACGCGCTTACTGTGAAACCTGTTGGGAGTGGCAGGAAGCTCATGAACCAGGCATGGACCAGGACAAAAATCCAA	120
chr5	112821853	112821973	APC_12.1	1	+	good	AAATAACAAAGCATTATGGTTTATGTTGATTTTATTTTTCAGTGCCAGCTCCTGTTGAACATCAGATCTGTCCTGCTGTGTGTGTTCTAATGAAACTTTCATTTGATGAAGAGCATAGAC	120
chr5	112821913	112822033	APC_12.2	1	+	good	ATCAGATCTGTCCTGCTGTGTGTGTTCTAATGAAACTTTCATTTGATGAAGAGCATAGACATGCAATGAATGAACTAGGTAAGACAAAAATGTTTTTTAATGACATAGACAATTACTGGT	120
chr5	112823273	112823393	APC_13.1	1	+	good	TAGACTCAGTATTTGTTCCTCTTCCTTCTTCAGGTAGGAAGGCTACCCGGGGCATTTCATCACAGGAGCTAGGGCAGGGGCTTTCAGGTGAGGAGCAGGATGGGGCCTCTGGGGGTGTGA	120
chr5	112827097	112827217	779740_44030950_Identity_kit_hg38_Target_39_1	1	+	good	TTTAAATTAGGGGGACTACAGGCCATTGCAGAATTATTGCAAGTGGACTGTGAAATGTATGGGCTTACTAATGACCACTACAGTATTACACTAAGACGATATGCTGGAATGGCTTTGACA	120
chr5	112827109	112827229	APC_14.1	1	+	good	GGACTACAGGCCATTGCAGAATTATTGCAAGTGGACTGTGAAATGTATGGGCTTACTAATGACCACTACAGTATTACACTAAGACGATATGCTGGAATGGCTTTGACAAACTTGACTTTT	120
chr5	112827169	112827289	APC_14.2	1	+	good	GACCACTACAGTATTACACTAAGACGATATGCTGGAATGGCTTTGACAAACTTGACTTTTGGAGATGTAGCCAACAAGGTATGTTTTTATAACATGTATTTCTTAAGATAGCTCAGGTAT	120
chr5	112827877	112827997	APC_15.1	1	+	good	TGGCTTCAAGTTGTCTTTTTAATGATCCTCTATTCTGTATTTAATTTACAGGCTACGCTATGCTCTATGAAAGGCTGCATGAGAGCACTTGTGGCCCAACTAAAATCTGAAAGTGAAGAC	120
chr5	112827937	112828057	APC_15.2	1	+	good	TGCTCTATGAAAGGCTGCATGAGAGCACTTGTGGCCCAACTAAAATCTGAAAGTGAAGACTTACAGCAGGTACTATTTAGAATTTCACCTGTTTTTCTTTTTTCTCTTTTTCTTTGAGGC	120
chr5	112828823	112828943	APC_16.1	1	+	good	TATAAATTAATCTAAAATTGATTAATTTGCAGGTTATTGCGAGTGTTTTGAGGAATTTGTCTTGGCGAGCAGATGTAAATAGTAAAAAGACGTTGCGAGAAGTTGGAAGTGTGAAAGCAT	120
chr5	112828883	112829003	APC_16.2	1	+	good	CTTGGCGAGCAGATGTAAATAGTAAAAAGACGTTGCGAGAAGTTGGAAGTGTGAAAGCATTGATGGAATGTGCTTTAGAAGTTAAAAAGGTACCTTTGAAAACATTTAGTACTATAATAT	120
chr5	112834950	112835070	APC_17.1	1	+	good	GAATCAACCCTCAAAAGCGTATTGAGTGCCTTATGGAATTTGTCAGCACATTGCACTGAGAATAAAGCTGATATATGTGCTGTAGATGGTGCACTTGCATTTTTGGTTGGCACTCTTACT	120
chr5	112835045	112835165	APC_17.2	1	+	good	TGCATTTTTGGTTGGCACTCTTACTTACCGGAGCCAGACAAACACTTTAGCCATTATTGAAAGTGGAGGTGGGATATTACGGAATGTGTCCAGCTTGATAGCTACAAATGAGGACCACAG	120
chr5	112837505	112837624	APC_18.1	1	+	good	CATACACATTGTGACCTTAATTTTGTGATCTCTTGATTTTATTTCAGGCAAATCCTAAGAGAGAACAACTGTCTACAAACTTTATTACAACACTTAAAATCTCATAGTTTGACAATAGT	119
chr5	112837552	112837672	APC_18.2	1	+	good	GCAAATCCTAAGAGAGAACAACTGTCTACAAACTTTATTACAACACTTAAAATCTCATAGTTTGACAATAGTCAGTAATGCATGTGGAACTTTGTGGAATCTCTCAGCAAGAAATCCTAA	120
chr5	112837669	112837789	APC_18.3	1	+	good	TAAAGACCAGGAAGCATTATGGGACATGGGGGCAGTTAGCATGCTCAAGAACCTCATTCATTCAAAGCACAAAATGATTGCTATGGGAAGTGCTGCAGCTTTAAGGAATCTCATGGCAAA	120
chr5	112837791	112837911	APC_18.4	1	+	good	GGCCTGCGAAGTACAAGGATGCCAATATTATGTCTCCTGGCTCAAGCTTGCCATCTCTTCATGTTAGGAAACAAAAAGCCCTAGAAGCAGAATTAGATGCTCAGCACTTATCAGAAACTT	120
chr5	112837899	112838019	APC_18.5	1	+	good	TATCAGAAACTTTTGACAATATAGACAATTTAAGTCCCAAGGCATCTCATCGTAGTAAGCAGAGACACAAGCAAAGTCTCTATGGTGATTATGTTTTTGACACCAATCGACATGATGATA	120
chr5	112838015	112838135	APC_18.6	1	+	good	GATAATAGGTCAGACAATTTTAATACTGGCAACATGACTGTCCTTTCACCATATTTGAATACTACAGTGTTACCCAGCTCCTCTTCATCAAGAGGAAGCTTAGATAGTTCTCGTTCTGAA	120
chr5	112838137	112838257	APC_18.7	1	+	good	AGATAGAAGTTTGGAGAGAGAACGCGGAATTGGTCTAGGCAACTACCATCCAGCAACAGAAAATCCAGGAACTTCTTCAAAGCGAGGTTTGCAGATCTCCACCACTGCAGCCCAGATTGC	120
chr5	112838279	112838399	APC_18.8	1	+	good	GCCATTCATACCTCTCAGGAAGACAGAAGTTCTGGGTCTACCACTGAATTACATTGTGTGACAGATGAGAGAAATGCACTTAGAAGAAGCTCTGCTGCCCATACACATTCAAACACTTAC	120
chr5	112838420	112838540	APC_18.9	1	+	good	TCAAATAGGACATGTTCTATGCCTTATGCCAAATTAGAATACAAGAGATCTTCAAATGATAGTTTAAATAGTGTCAGTAGTAGTGATGGTTATGGTAAAAGAGGTCAAATGAAACCCTCG	120
chr5	112838523	112838643	APC_18.10	1	+	good	GTCAAATGAAACCCTCGATTGAATCCTATTCTGAAGATGATGAAAGTAAGTTTTGCAGTTATGGTCAATACCCAGCCGACCTAGCCCATAAAATACATAGTGCAAATCATATGGATGATA	120
chr5	112838649	112838769	APC_18.11	1	+	good	GAGAACTAGATACACCAATAAATTATAGTCTTAAATATTCAGATGAGCAGTTGAACTCTGGAAGGCAAAGTCCTTCACAGAATGAAAGATGGGCAAGACCCAAACACATAATAGAAGATG	120
chr5	112838739	112838859	779244_43819229_chr5:112837547-112844131_11	1	+	good	GGGCAAGACCCAAACACATAATAGAAGATGAAATAAAACAAAGTGAGCAAAGACAATCAAGGAATCAAAGTACAACTTATCCTGTTTATACTGAGAGCACTGATGATAAACACCTCAAGT	120
chr5	112838801	112838921	APC_18.12	1	+	good	AATCAAAGTACAACTTATCCTGTTTATACTGAGAGCACTGATGATAAACACCTCAAGTTCCAACCACATTTTGGACAGCAGGAATGTGTTTCTCCATACAGGTCACGGGGAGCCAATGGT	120
chr5	112838931	112839051	APC_18.13	1	+	good	ATCGAGTGGGTTCTAATCATGGAATTAATCAAAATGTAAGCCAGTCTTTGTGTCAAGAAGATGACTATGAAGATGATAAGCCTACCAATTATAGTGAACGTTACTCTGAAGAAGAACAGC	120
chr5	112839036	112839156	APC_18.14	1	+	good	CTGAAGAAGAACAGCATGAAGAAGAAGAGAGACCAACAAATTATAGCATAAAATATAATGAAGAGAAACGTCATGTGGATCAGCCTATTGATTATAGTTTAAAATATGCCACAGATATTC	120
chr5	112839128	112839248	APC_18.15	1	+	good	TATAGTTTAAAATATGCCACAGATATTCCTTCATCACAGAAACAGTCATTTTCATTCTCAAAGAGTTCATCTGGACAAAGCAGTAAAACCGAACATATGTCTTCAAGCAGTGAGAATACG	120
chr5	112839226	112839346	APC_18.16	1	+	good	GTCTTCAAGCAGTGAGAATACGTCCACACCTTCATCTAATGCCAAGAGGCAGAATCAGCTCCATCCAAGTTCTGCACAGAGTAGAAGTGGTCAGCCTCAAAAGGCTGCCACTTGCAAAGT	120
chr5	112839327	112839447	APC_18.17	1	+	good	AGGCTGCCACTTGCAAAGTTTCTTCTATTAACCAAGAAACAATACAGACTTATTGTGTAGAAGATACTCCAATATGTTTTTCAAGATGTAGTTCATTATCATCTTTGTCATCAGCTGAAG	120
chr5	112839432	112839552	APC_18.18	1	+	good	TGTCATCAGCTGAAGATGAAATAGGATGTAATCAGACGACACAGGAAGCAGATTCTGCTAATACCCTGCAAATAGCAGAAATAAAAGAAAAGATTGGAACTAGGTCAGCTGAAGATCCTG	120
chr5	112839559	112839679	APC_18.19	1	+	good	AGTTCCAGCAGTGTCACAGCACCCTAGAACCAAATCCAGCAGACTGCAGGGTTCTAGTTTATCTTCAGAATCAGCCAGGCACAAAGCTGTTGAATTTTCTTCAGGAGCGAAATCTCCCTC	120
chr5	112839703	112839823	APC_18.20	1	+	good	AAGTCCACCTGAACACTATGTTCAGGAGACCCCACTCATGTTTAGCAGATGTACTTCTGTCAGTTCACTTGATAGTTTTGAGAGTCGTTCGATTGCCAGCTCCGTTCAGAGTGAACCATG	120
chr5	112839837	112839957	APC_18.21	1	+	good	GTGGCATTATAAGCCCCAGTGATCTTCCAGATAGCCCTGGACAAACCATGCCACCAAGCAGAAGTAAAACACCTCCACCACCTCCTCAAACAGCTCAAACCAAGCGAGAAGTACCTAAAA	120
chr5	112839961	112840081	APC_18.22	1	+	good	AGCACCTACTGCTGAAAAGAGAGAGAGTGGACCTAAGCAAGCTGCAGTAAATGCTGCAGTTCAGAGGGTCCAGGTTCTTCCAGATGCTGATACTTTATTACATTTTGCCACGGAAAGTAC	120
chr5	112840076	112840196	APC_18.23	1	+	good	AGTACTCCAGATGGATTTTCTTGTTCATCCAGCCTGAGTGCTCTGAGCCTCGATGAGCCATTTATACAGAAAGATGTGGAATTAAGAATAATGCCTCCAGTTCAGGAAAATGACAATGGG	120
chr5	112840177	112840297	APC_18.24	1	+	good	TCAGGAAAATGACAATGGGAATGAAACAGAATCAGAGCAGCCTAAAGAATCAAATGAAAACCAAGAGAAAGAGGCAGAAAAAACTATTGATTCTGAAAAGGACCTATTAGATGATTCAGA	120
chr5	112840265	112840385	APC_18.25	1	+	good	GATTCTGAAAAGGACCTATTAGATGATTCAGATGATGATGATATTGAAATACTAGAAGAATGTATTATTTCTGCCATGCCAACAAAGTCATCACGTAAAGCAAAAAAGCCAGCCCAGACT	120
chr5	112840393	112840513	APC_18.26	1	+	good	ATTACCTCCACCTGTGGCAAGGAAACCAAGTCAGCTGCCTGTGTACAAACTTCTACCATCACAAAACAGGTTGCAACCCCAAAAGCATGTTAGTTTTACACCGGGGGATGATATGCCACG	120
chr5	112840565	112840685	APC_18.27	1	+	good	AGTGATCTAACAATCGAATCCCCTCCAAATGAGTTAGCTGCTGGAGAAGGAGTTAGAGGAGGGGCACAGTCAGGTGAATTTGAAAAACGAGATACCATTCCTACAGAAGGCAGAAGTACA	120
chr5	112840706	112840826	APC_18.28	1	+	good	ACCTCATCTGTAACCATACCTGAATTGGATGACAATAAAGCAGAGGAAGGTGATATTCTTGCAGAATGCATTAATTCTGCTATGCCCAAAGGGAAAAGTCACAAGCCTTTCCGTGTGAAA	120
chr5	112840827	112840947	APC_18.29	1	+	good	AGATAATGGACCAGGTCCAGCAAGCATCTGCGTCTTCTTCTGCACCCAACAAAAATCAGTTAGATGGTAAGAAAAAGAAACCAACTTCACCAGTAAAACCTATACCACAAAATACTGAAT	120
chr5	112840907	112841027	APC_18.30	1	+	good	CCAACTTCACCAGTAAAACCTATACCACAAAATACTGAATATAGGACACGTGTAAGAAAAAATGCAGACTCAAAAAATAATTTAAATGCTGAGAGAGTTTTCTCAGACAACAAAGATTCA	120
chr5	112840982	112841102	APC_18.31	1	+	good	AATAATTTAAATGCTGAGAGAGTTTTCTCAGACAACAAAGATTCAAAGAAACAGAATTTGAAAAATAATTCCAAGGTCTTCAATGATAAGCTCCCAAATAATGAAGATAGAGTCAGAGGA	120
chr5	112841072	112841192	APC_18.32	1	+	good	CTCCCAAATAATGAAGATAGAGTCAGAGGAAGTTTTGCTTTTGATTCACCTCATCATTACACGCCTATTGAAGGAACTCCTTACTGTTTTTCACGAAATGATTCTTTGAGTTCTCTAGAT	120
chr5	112841174	112841294	APC_18.33	1	+	good	TCTTTGAGTTCTCTAGATTTTGATGATGATGATGTTGACCTTTCCAGGGAAAAGGCTGAATTAAGAAAGGCAAAAGAAAATAAGGAATCAGAGGCTAAAGTTACCAGCCACACAGAACTA	120
chr5	112841308	112841428	APC_18.34	1	+	good	ATCAGCTAATAAGACACAAGCTATTGCAAAGCAGCCAATAAATCGAGGTCAGCCTAAACCCATACTTCAGAAACAATCCACTTTTCCCCAGTCATCCAAAGACATACCAGACAGAGGGGC	120
chr5	112841379	112841499	779244_43819229_chr5:112837547-112844131_33	1	+	good	AACAATCCACTTTTCCCCAGTCATCCAAAGACATACCAGACAGAGGGGCAGCAACTGATGAAAAGTTACAGAATTTTGCTATTGAAAATACTCCGGTTTGCTTTTCTCATAATTCCTCTC	120
chr5	112841474	112841594	APC_18.35	1	+	good	GTTTGCTTTTCTCATAATTCCTCTCTGAGTTCTCTCAGTGACATTGACCAAGAAAACAACAATAAAGAAAATGAACCTATCAAAGAGACTGAGCCCCCTGACTCACAGGGAGAACCAAGT	120
chr5	112841619	112841739	APC_18.36	1	+	good	CTAAATCATTTCATGTTGAAGATACCCCAGTTTGTTTCTCAAGAAACAGTTCTCTCAGTTCTCTTAGTATTGACTCTGAAGATGACCTGTTGCAGGAATGTATAAGCTCCGCAATGCCAA	120
chr5	112841763	112841883	APC_18.37	1	+	good	AGGGTGATAATGAAAAACATAGTCCCAGAAATATGGGTGGCATATTAGGTGAAGATCTGACACTTGATTTGAAAGATATACAGAGACCAGATTCAGAACATGGTCTATCCCCTGATTCAG	120
chr5	112841909	112842029	APC_18.38	1	+	good	GAAGGTGCAAATTCCATAGTAAGTAGTTTACATCAAGCTGCTGCTGCTGCATGTTTATCTAGACAAGCTTCGTCTGATTCAGATTCCATCCTTTCCCTGAAATCAGGAATCTCTCTGGGA	120
chr5	112842039	112842159	APC_18.39	1	+	good	ATCTTACACCTGATCAAGAAGAAAAACCCTTTACAAGTAATAAAGGCCCACGAATTCTAAAACCAGGGGAGAAAAGTACATTGGAAACTAAAAAGATAGAATCTGAAAGTAAAGGAATCA	120
chr5	112842124	112842244	APC_18.40	1	+	good	AACTAAAAAGATAGAATCTGAAAGTAAAGGAATCAAAGGAGGAAAAAAAGTTTATAAAAGTTTGATTACTGGAAAAGTTCGATCTAATTCAGAAATTTCAGGCCAAATGAAACAGCCCCT	120
chr5	112842212	112842332	APC_18.41	1	+	good	TCAGAAATTTCAGGCCAAATGAAACAGCCCCTTCAAGCAAACATGCCTTCAATCTCTCGAGGCAGGACAATGATTCATATTCCAGGAGTTCGAAATAGCTCCTCAAGTACAAGTCCTGTT	120
chr5	112842337	112842457	APC_18.42	1	+	good	AAAAGGCCCACCCCTTAAGACTCCAGCCTCCAAAAGCCCTAGTGAAGGTCAAACAGCCACCACTTCTCCTAGAGGAGCCAAGCCATCTGTGAAATCAGAATTAAGCCCTGTTGCCAGGCA	120
chr5	112842470	112842590	APC_18.43	1	+	good	GGTGGGTCAAGTAAAGCACCTTCTAGATCAGGATCTAGAGATTCGACCCCTTCAAGACCTGCCCAGCAACCATTAAGTAGACCTATACAGTCTCCTGGCCGAAACTCAATTTCCCCTGGT	120
chr5	112842604	112842724	APC_18.44	1	+	good	TCCTCCTAACAAATTATCTCAACTTCCAAGGACATCATCCCCTAGTACTGCTTCAACTAAGTCCTCAGGTTCTGGAAAAATGTCATATACATCTCCAGGTAGACAGATGAGCCAACAGAA	120
chr5	112842710	112842830	APC_18.45	1	+	good	ATGAGCCAACAGAACCTTACCAAACAAACAGGTTTATCCAAGAATGCCAGTAGTATTCCAAGAAGTGAGTCTGCCTCCAAAGGACTAAATCAGATGAATAATGGTAATGGAGCCAATAAA	120
chr5	112842833	112842953	APC_18.46	1	+	good	GTAGAACTTTCTAGAATGTCTTCAACTAAATCAAGTGGAAGTGAATCTGATAGATCAGAAAGACCTGTATTAGTACGCCAGTCAACTTTCATCAAAGAAGCTCCAAGCCCAACCTTAAGA	120
chr5	112842957	112843077	APC_18.47	1	+	good	AATTGGAGGAATCTGCTTCATTTGAATCTCTTTCTCCATCATCTAGACCAGCTTCTCCCACTAGGTCCCAGGCACAAACTCCAGTTTTAAGTCCTTCCCTTCCTGATATGTCTCTATCCA	120
chr5	112843070	112843190	APC_18.48	1	+	good	CTATCCACACATTCGTCTGTTCAGGCTGGTGGATGGCGAAAACTCCCACCTAATCTCAGTCCCACTATAGAGTATAATGATGGAAGACCAGCAAAGCGCCATGATATTGCACGGTCTCAT	120
chr5	112843196	112843316	APC_18.49	1	+	good	AGTCCTTCTAGACTTCCAATCAATAGGTCAGGAACCTGGAAACGTGAGCACAGCAAACATTCATCATCCCTTCCTCGAGTAAGCACTTGGAGAAGAACTGGAAGTTCATCTTCAATTCTT	120
chr5	112843292	112843412	APC_18.50	1	+	good	ACTGGAAGTTCATCTTCAATTCTTTCTGCTTCATCAGAATCCAGTGAAAAAGCAAAAAGTGAGGATGAAAAACATGTGAACTCTATTTCAGGAACCAAACAAAGTAAAGAAAACCAAGTA	120
chr5	112843363	112843483	APC_18.51	1	+	good	ACATGTGAACTCTATTTCAGGAACCAAACAAAGTAAAGAAAACCAAGTATCCGCAAAAGGAACATGGAGAAAAATAAAAGAAAATGAATTTTCTCCCACAAATAGTACTTCTCAGACCGT	120
chr5	112843456	112843576	APC_18.52	1	+	good	TCCCACAAATAGTACTTCTCAGACCGTTTCCTCAGGTGCTACAAATGGTGCTGAATCAAAGACTCTAATTTATCAAATGGCACCTGCTGTTTCTAAAACAGAGGATGTTTGGGTGAGAAT	120
chr5	112843594	112843714	APC_18.53	1	+	good	CAATCCTAGATCTGGAAGATCTCCCACAGGTAATACTCCCCCGGTGATTGACAGTGTTTCAGAAAAGGCAAATCCAAACATTAAAGATTCAAAAGATAATCAGGCAAAACAAAATGTGGG	120
chr5	112843659	112843779	779244_43819229_chr5:112837547-112844131_52	1	+	good	AGGCAAATCCAAACATTAAAGATTCAAAAGATAATCAGGCAAAACAAAATGTGGGTAATGGCAGTGTTCCCATGCGTACCGTGGGTTTGGAAAATCGCCTGAACTCCTTTATTCAGGTGG	120
chr5	112843720	112843840	APC_18.54	1	+	good	CAGTGTTCCCATGCGTACCGTGGGTTTGGAAAATCGCCTGAACTCCTTTATTCAGGTGGATGCCCCTGACCAAAAAGGAACTGAGATAAAACCAGGACAAAATAATCCTGTCCCTGTATC	120
chr5	112843849	112843969	APC_18.55	1	+	good	TGAAAGTTCTATAGTGGAACGTACCCCATTCAGTTCTAGCAGCTCAAGCAAACACAGTTCACCTAGTGGGACTGTTGCTGCCAGAGTGACTCCTTTTAATTACAACCCAAGCCCTAGGAA	120
chr5	112843998	112844118	APC_18.56	1	+	good	CATCTCAGATCCCAACTCCAGTGAATAACAACACAAAGAAGCGAGATTCCAAAACTGACAGCACAGAATCCAGTGGAACCCAAAGTCCTAAGCGCCATTCTGGGTCTTACCTTGTGACAT	120
chr5	177209821	177209941	779740_44030951_Identity_kit_hg38_Target_38_1	1	+	good	TGTTTGAAATCACTGGCTTTTGATTCTGAACATTCTGCAGATGAGAAGGAAAAGCCTTGCGCTAAATCTCGAGCCAGAAAGAGCTCTGATAATCCAAAAAGGACTAGTGTGAAAAAGGGC	120
chr6	146433944	146434064	779740_44030952_Identity_kit_hg38_Target_8_1	1	+	good	CGCCTCTCTGTGCACGTGAAGACCAATGAGACGGCCTGCAACCAAACAGCCGTCATCAAGCCCCTCACTAAAAGTTACCAAGGCTCTGGCAAGAGCCTGACCTTTTCAGATACCAGCACC	120
chr6	151807894	151808014	ESR1_1.1	1	+	good	TGCCCGCGGCCACGGACCATGACCATGACCCTCCACACCAAAGCATCTGGGATGGCCCTACTGCATCAGATCCAAGGGAACGAGCTGGAGCCCCTGAACCGTCCGCAGCTCAAGATCCCC	120
chr6	151808076	151808196	ESR1_1.2	1	+	good	CGAGGGCGCCGCCTACGAGTTCAACGCCGCGGCCGCCGCCAACGCGCAGGTCTACGGTCAGACCGGCCTCCCCTACGGCCCCGGGTCTGAGGCTGCGGCGTTCGGCTCCAACGGCCTGGG	120
chr6	151808244	151808364	ESR1_1.3	1	+	good	GCACCCGCCGCCGCAGCTGTCGCCTTTCCTGCAGCCCCACGGCCAGCAGGTGCCCTACTACCTGGAGAACGAGCCCAGCGGCTACACGGTGCGCGAGGCCGGCCCGCCGGCATTCTACAG	120
chr6	151842595	151842715	ESR1_2.1	1	+	good	GGCCAAATTCAGATAATCGACGCCAGGGTGGCAGAGAAAGATTGGCCAGTACCAATGACAAGGGAAGTATGGCTATGGAATCTGCCAAGGAGACTCGCTACTGTGCAGTGTGCAATGACT	120
chr6	151880612	151880732	ESR1_3.1	1	+	good	TTTCCTGAAATAATATTAATTCTGTCCTCTTGCTTTTAATAGGACATAACGACTATATGTGTCCAGCCACCAACCAGTGCACCATTGATAAAAACAGGAGGAAGAGCTGCCAGGCCTGCC	120
chr6	151944123	151944242	ESR1_4.1	1	+	good	TTACACGGGAAAAAAATAAACTAATTTTTTTTTCCACCTGTGTTTTCAGGGATACGAAAAGACCGAAGAGGAGGGAGAATGTTGAAACACAAGCGCCAGAGAGATGATGGGGAGGGCAG	119
chr6	151944181	151944301	ESR1_4.2	1	+	good	AAGACCGAAGAGGAGGGAGAATGTTGAAACACAAGCGCCAGAGAGATGATGGGGAGGGCAGGGGTGAAGTGGGGTCTGCTGGAGACATGAGAGCTGCCAACCTTTGGCCAAGCCCGCTCA	120
chr6	151944309	151944428	ESR1_4.3	1	+	good	CGCTCTAAGAAGAACAGCCTGGCCTTGTCCCTGACGGCCGACCAGATGGTCAGTGCCTTGTTGGATGCTGAGCCCCCGATACTCTATTCCGAGTATGATCCTACCAGACCCTTCAGTGA	119
chr6	151944379	151944499	ESR1_4.4	1	+	good	AGCCCCCGATACTCTATTCCGAGTATGATCCTACCAGACCCTTCAGTGAAGCTTCGATGATGGGCTTACTGACCAACCTGGCAGACAGGGAGCTGGTTCACATGATCAACTGGGCGAAGA	120
chr6	152011635	152011755	ESR1_5.1	1	+	good	TTTTTCTTGCTTGTTTTCAGGCTTTGTGGATTTGACCCTCCATGATCAGGTCCACCTTCTAGAATGTGCCTGGCTAGAGATCCTGATGATTGGTCTCGTCTGGCGCTCCATGGAGCACCC	120
chr6	152011716	152011836	ESR1_5.2	1	+	good	CCTGATGATTGGTCTCGTCTGGCGCTCCATGGAGCACCCAGGGAAGCTACTGTTTGCTCCTAACTTGCTCTTGGACAGGTAAGTGACCTGGCTGTAGCTTAGGAGTAGCATGTTCTTTAC	120
chr6	152060952	152061072	ESR1_6.1	1	+	good	TTTTTATTTATTTATTTATTTTTGCTATGTTTTCATAGGAACCAGGGAAAATGTGTAGAGGGCATGGTGGAGATCTTCGACATGCTGCTGGCTACATCATCTCGGTTCCGCATGATGAAT	120
chr6	152061022	152061142	ESR1_6.2	1	+	good	AGATCTTCGACATGCTGCTGGCTACATCATCTCGGTTCCGCATGATGAATCTGCAGGGAGAGGAGTTTGTGTGCCTCAAATCTATTATTTTGCTTAATTCTGGTGAGTTGATAACACAAG	120
chr6	152094360	152094480	ESR1_7.1	1	+	good	CTCACTCTCTCTCTGCGCATTCAGGAGTGTACACATTTCTGTCCAGCACCCTGAAGTCTCTGGAAGAGAAGGACCATATCCACCGAGTCCTGGACAAGATCACAGACACTTTGATCCACC	120
chr6	152094463	152094583	ESR1_7.2	1	+	good	AGACACTTTGATCCACCTGATGGCCAAGGCAGGCCTGACCCTGCAGCAGCAGCACCAGCGGCTGGCCCAGCTCCTCCTCATCCTCTCCCACATCAGGCACATGAGGTGAGGCATCTGTGG	120
chr6	152098846	152098966	ESR1_8.2	1	+	good	GGGGCATCCGTGGAGGAGACGGACCAAAGCCACTTGGCCACTGCGGGCTCTACTTCATCGCATTCCTTGCAAAAGTATTACATCACGGGGGAGGCAGAGGGTTTCCCTGCCACGGTCTGA	120
chr7	5989787	5989907	PMS2_10.2	1	-	good	AAGAGGAAAAGCTTTTGTTGGCAGTTTTAAAGACCTCTTTGATAGGAATGTTTGATAGTGATGTCAACAAGCTAAATGTCAGTCAGCAGCCACTGCTGGATGTTGAAGGTAAGAAAAATA	120
chr7	5989847	5989967	PMS2_10.1	1	-	good	TTTTTGCCTTAGAATGCGTTGATATCAATGTTACTCCAGATAAAAGGCAAATTTTGCTACAAGAGGAAAAGCTTTTGTTGGCAGTTTTAAAGACCTCTTTGATAGGAATGTTTGATAGTG	120
chr7	5995491	5995611	PMS2_8.2	1	-	good	TGCACGCATGGAGTTGGAAGGAGTTCAACAGACAGACAGTTTTTCTTTATCAACCGGCGGCCTTGTGACCCAGCAAAGGTATTTAAAATTTTTTTGTGTTAGTTTGTTCTTTATGCCTTT	120
chr7	5995551	5995671	PMS2_8.1	1	-	good	CTCTGGAATCCTGCCCTTACCATATTAATGTTGAATAGCATCTCAGGTTTCATTTCACAATGCACGCATGGAGTTGGAAGGAGTTCAACAGACAGACAGTTTTTCTTTATCAACCGGCGG	120
chr7	5997283	5997403	PMS2_7.2	1	-	good	TGTTCAGCTGCCCCCTAGTGACTCCGTGTGTGAAGAGTACGGTTTGAGCTGTTCCGATGCTCTGCATAATCTTTTTTAGTAAGTAGATTGCTGGCAAGAGAACTACAATTGAACATTTTA	120
chr7	5997343	5997463	PMS2_7.1	1	-	good	TATTAGGAAGTAACTGTGAATTTTTTTTTTTTTTTTTCAGTTGCAAAGCCTCATTCCTTTTGTTCAGCTGCCCCCTAGTGACTCCGTGTGTGAAGAGTACGGTTTGAGCTGTTCCGATGC	120
chr7	5999090	5999210	PMS2_6.2	1	-	good	TTGCACCAATCAGCTTGGACAAGGAAAACGACAGCCTGTGGTATGCACAGGTGGAAGCCCCAGCATAAAGGAAAATATCGGCTCTGTGTTTGGGCAGAAGCAGGTAGTGATGGCCGGTTA	120
chr7	5999167	5999287	PMS2_6.1	1	-	good	TTTTTTAAACAGGAGTATGCCAAAATGGTCCAGGTCTTACATGCATACTGTATCATTTCAGCAGGCATCCGTGTAAGTTGCACCAATCAGCTTGGACAAGGAAAACGACAGCCTGTGGTA	120
chr7	48410500	48410620	779740_44030953_Identity_kit_hg38_Target_9_1	1	+	good	ACCCTGTGCTTGGACCCAGGTCGTACGATCATCTTCACAACCCACCACCTGGATGAAGCTGAAGCGCTGAGTGACCGCGTGGCCGTCCTCCAGCATGGGAGGCTCAGGTGCTGCGGTCCT	120
chr7	55019268	55019388	EGFR_1.1	1	+	good	GGAGCAGCGATGCGACCCTCCGGGACGGCCGGGGCAGCGCTCCTGGCGCTGCTGGCTGCGCTCTGCCCGGCGAGTCGGGCTCTGGAGGAAAAGAAAGGTAAGGGCGTGTCTCGCCGGCTC	120
chr7	55142273	55142393	EGFR_2.1	1	+	good	TTTTTCTTCCAGTTTGCCAAGGCACGAGTAACAAGCTCACGCAGTTGGGCACTTTTGAAGATCATTTTCTCAGCCTCCAGAGGATGTTCAATAACTGTGAGGTGGTCCTTGGGAATTTGG	120
chr7	55142350	55142470	EGFR_2.2	1	+	good	CAGAGGATGTTCAATAACTGTGAGGTGGTCCTTGGGAATTTGGAAATTACCTATGTGCAGAGGAATTATGATCTTTCCTTCTTAAAGGTTGGTGACTTTGATTTTCCTACACAAATAAAA	120
chr7	55143290	55143410	EGFR_3.1	1	+	good	TTTTCTCTTCTTAGACCATCCAGGAGGTGGCTGGTTATGTCCTCATTGCCCTCAACACAGTGGAGCGAATTCCTTTGGAAAACCTGCAGATCATCAGAGGAAATATGTACTACGAAAATT	120
chr7	55143368	55143488	EGFR_3.2	1	+	good	AAAACCTGCAGATCATCAGAGGAAATATGTACTACGAAAATTCCTATGCCTTAGCAGTCTTATCTAACTATGATGCAAATAAAACCGGACTGAAGGAGCTGCCCATGAGAAATTTACAGG	120
chr7	55146555	55146674	EGFR_4.1	1	+	good	AATTTAAAGGAGCTGGAAAGAGTGCTCACCGCAGTTCCATTCTCCCGCAGAAATCCTGCATGGCGCCGTGCGGTTCAGCAACAACCCTGCCCTGTGCAACGTGGAGAGCATCCAGTGGC	119
chr7	55146613	55146733	EGFR_4.2	1	+	good	CATGGCGCCGTGCGGTTCAGCAACAACCCTGCCCTGTGCAACGTGGAGAGCATCCAGTGGCGGGACATAGTCAGCAGTGACTTTCTCAGCAACATGTCGATGGACTTCCAGAACCACCTG	120
chr7	55146678	55146797	EGFR_4.3	1	+	good	CATAGTCAGCAGTGACTTTCTCAGCAACATGTCGATGGACTTCCAGAACCACCTGGGCAGCTGTAAGTGTCGCATACACACTATCTCTGCCTCCAGCTCCTATGGGGGACAGCTCTACA	119
chr7	55151283	55151403	EGFR_5.1	1	+	good	TACATTTCAGGCCAAAAGTGTGATCCAAGCTGTCCCAATGGGAGCTGCTGGGGTGCAGGAGAGGAGAACTGCCAGAAACGTAAGTCAGTGAACAGCCTCAGACCCATGTGTGACCGCCCC	120
chr7	55152492	55152611	EGFR_6.1	1	+	good	AAATGATCCTACCCTCACTCTTCAGCTCACAGGGAACCTTTGCTCTTTTTCAGTGACCAAAATCATCTGTGCCCAGCAGTGCTCCGGGCGCTGCCGTGGCAAGTCCCCCAGTGACTGCT	119
chr7	55152544	55152664	EGFR_6.2	1	+	good	GTGACCAAAATCATCTGTGCCCAGCAGTGCTCCGGGCGCTGCCGTGGCAAGTCCCCCAGTGACTGCTGCCACAACCAGTGTGCTGCAGGCTGCACAGGCCCCCGGGAGAGCGACTGCCTG	120
chr7	55153937	55154057	EGFR_7.1	1	+	good	TGCTGCGCTTCCTCCGTGTGTGGCGCTGAGTGTACTTACCTCACTTGCCCAGCGTGTCCTCTCTCCTCCATAGGTCTGCCGCAAATTCCGAGACGAAGCCACGTGCAAGGACACCTGCCC	120
chr7	55154056	55154176	EGFR_7.2	1	+	good	CCCCACTCATGCTCTACAACCCCACCACGTACCAGATGGATGTGAACCCCGAGGGCAAATACAGCTTTGGTGCCACCTGCGTGAAGAAGTGTCCCCGTGAGTCCTCCTCTGTGGGCCCTC	120
chr7	55155824	55155944	EGFR_8.1	1	+	good	CCCAGGTAATTATGTGGTGACAGATCACGGCTCGTGCGTCCGAGCCTGTGGGGCCGACAGCTATGAGATGGAGGAAGACGGCGTCCGCAAGTGTAAGAAGTGCGAAGGGCCTTGCCGCAA	120
chr7	55155829	55155948	EGFR_8.2	1	+	good	GTAATTATGTGGTGACAGATCACGGCTCGTGCGTCCGAGCCTGTGGGGCCGACAGCTATGAGATGGAGGAAGACGGCGTCCGCAAGTGTAAGAAGTGCGAAGGGCCTTGCCGCAAAGGT	119
chr7	55156484	55156603	EGFR_9.1	1	+	good	TTAATCCAACAAATGTGAACGGAATACACGTCTCTCTTATCTCTGCAGTGTGTAACGGAATAGGTATTGGTGAATTTAAAGACTCACTCTCCATAAATGCTACGAATATTAAACACTTC	119
chr7	55156541	55156661	EGFR_9.2	1	+	good	GAATAGGTATTGGTGAATTTAAAGACTCACTCTCCATAAATGCTACGAATATTAAACACTTCAAAAACTGCACCTCCATCAGTGGCGATCTCCACATCCTGCCGGTGGCATTTAGGGGGT	120
chr7	55156706	55156826	EGFR_10.1	1	+	good	TTTTTAACTGGTAGAGATTGGTGATCAATAATCACCCTGTTGTTTGTTTCAGTGACTCCTTCACACATACTCCTCCTCTGGATCCACAGGAACTGGATATTCTGAAAACCGTAAAGGAAA	120
chr7	55156768	55156888	EGFR_10.2	1	+	good	ACACATACTCCTCCTCTGGATCCACAGGAACTGGATATTCTGAAAACCGTAAAGGAAATCACAGGTTTGAGCTGAATTATCACATGAATATAAATGGGAAATCAGTGTTTTAGAGAGAGA	120
chr7	55157619	55157739	EGFR_11.1	1	+	good	CTCCTACGTGGTGTGTGTCTGAAGTCTTTCATCTGCCTTACAGGGTTTTTGCTGATTCAGGCTTGGCCTGAAAACAGGACGGACCTCCATGCCTTTGAGAACCTAGAAATCATACGCGGC	120
chr7	55157679	55157799	EGFR_11.2	1	+	good	GCTTGGCCTGAAAACAGGACGGACCTCCATGCCTTTGAGAACCTAGAAATCATACGCGGCAGGACCAAGCAACAGTAAGTTGACCACAGCCAAAGCCTGGTAGATTACATTTGCCTTTTT	120
chr7	55160087	55160206	EGFR_12.1	1	+	good	ACATTGTTTTTATAATTTTTCACCACATGATTTTTCTTCTCTCCAATGTAGTGGTCAGTTTTCTCTTGCAGTCGTCAGCCTGAACATAACATCCTTGGGATTACGCTCCCTCAAGGAGA	119
chr7	55160138	55160258	EGFR_12.2	1	+	good	TGGTCAGTTTTCTCTTGCAGTCGTCAGCCTGAACATAACATCCTTGGGATTACGCTCCCTCAAGGAGATAAGTGATGGAGATGTGATAATTTCAGGAAACAAAAATTTGTGCTATGCAAA	120
chr7	55160218	55160338	EGFR_12.3	1	+	good	ATGTGATAATTTCAGGAAACAAAAATTTGTGCTATGCAAATACAATAAACTGGAAAAAACTGTTTGGGACCTCCGGTCAGAAAACCAAAATTATAAGCAACAGAGGTGAAAACAGCTGCA	120
chr7	55161454	55161573	EGFR_13.1	1	+	good	CCCTGCTCTGTCACTGACTGCTGTGACCCACTCTGTCTCCGCAGAGGCCACAGGCCAGGTCTGCCATGCCTTGTGCTCCCCCGAGGGCTGCTGGGGCCCGGAGCCCAGGGACTGCGTCT	119
chr7	55161502	55161622	EGFR_13.2	1	+	good	CACAGGCCAGGTCTGCCATGCCTTGTGCTCCCCCGAGGGCTGCTGGGGCCCGGAGCCCAGGGACTGCGTCTCTTGCCGGAATGTCAGCCGAGGCAGGGAATGCGTGGACAAGTGCAACCT	120
chr7	55161570	55161689	EGFR_13.3	1	+	good	TCTCTTGCCGGAATGTCAGCCGAGGCAGGGAATGCGTGGACAAGTGCAACCTTCTGGAGGGGTAGGAGGTTATTTCTTTAATCCCCTTGCGTTGATCAAAAATAAGGCTCCAGGTTGTT	119
chr7	55163717	55163837	EGFR_14.1	1	+	good	TCTTCCTCCTCTCAGTGAGCCAAGGGAGTTTGTGGAGAACTCTGAGTGCATACAGTGCCACCCAGAGTGCCTGCCTCAGGCCATGAACATCACCTGCACAGGACGGGTAAGAGCCCCTTG	120
chr7	55165254	55165374	EGFR_15.1	1	+	good	AACATTTTTCTCCACCTTGGTGCAGGGACCAGACAACTGTATCCAGTGTGCCCACTACATTGACGGCCCCCACTGCGTCAAGACCTGCCCGGCAGGAGTCATGGGAGAAAACAACACCCT	120
chr7	55165351	55165471	EGFR_15.2	1	+	good	GTCATGGGAGAAAACAACACCCTGGTCTGGAAGTACGCAGACGCCGGCCATGTGTGCCACCTGTGCCATCCAAACTGCACCTACGGGTGAGTGGAAAGTGAAGGAGAACAGAACATTTCC	120
chr7	55168467	55168586	EGFR_16.1	1	+	good	TTTAAATTAAAAATGTTAGTGGTCATTTTTCTAATGTCTTTCTATTTTTTCCCAGGTCCTAATAAATCTTCACTGTCTGACTTTAGTCTCCCACTAAAACTGCATTTCCTTTCTACAAT	119
chr7	55168471	55168591	EGFR_16.2	1	+	good	AATTAAAAATGTTAGTGGTCATTTTTCTAATGTCTTTCTATTTTTTCCCAGGTCCTAATAAATCTTCACTGTCTGACTTTAGTCTCCCACTAAAACTGCATTTCCTTTCTACAATTTCAA	120
chr7	55168531	55168651	EGFR_16.3	1	+	good	AATCTTCACTGTCTGACTTTAGTCTCCCACTAAAACTGCATTTCCTTTCTACAATTTCAATTTCTCCCTTTGCTTCAAATAAAGTCCTGACACTATTCATTTGACATATGGAATTTTATA	120
chr7	55170257	55170376	EGFR_17.1	1	+	good	CTCCCCAGGCCTCTCACATATTGAAATGTACTTGTCCATCTTTCTCCAGGCCAGGAAATGAGAGTCTCAAAGCCATGTTATTCTGCCTTTTTAAACTATCATCCTGTAATCAAAGTAAT	119
chr7	55170305	55170425	EGFR_17.2	1	+	good	GGCCAGGAAATGAGAGTCTCAAAGCCATGTTATTCTGCCTTTTTAAACTATCATCCTGTAATCAAAGTAATGATGGCAGCGTGTCCCACCAGAGCGGGAGCCCAGCTGCTCAGGAGTCAT	120
chr7	55170439	55170559	EGFR_17.3	1	+	good	CCTTCTCTTCTGCCGTCAGAGTTTCAGCTGGGTTGGGGTGGATGCAGCCACCTCCATGCCTGGCCTTCTGCATCTGTGATCATCACGGCCTCCTCCTGCCACTGAGCCTCATGCCTTCAC	120
chr7	55171117	55171236	EGFR_18.1	1	+	good	ATATATGCCAAAGAAGTAGAATGAGAAAAATGTATATTTCTCTTTCACTTCCTACAGATGCACTGGGCCAGGTCTTGAAGGCTGTCCAACGAATGGGTAAGTGTTCACAGCTCTGTGTC	119
chr7	55171146	55171266	EGFR_18.2	1	+	good	ATGTATATTTCTCTTTCACTTCCTACAGATGCACTGGGCCAGGTCTTGAAGGCTGTCCAACGAATGGGTAAGTGTTCACAGCTCTGTGTCACATGGACCTCGTCAAGAATGACCACACTG	120
chr7	55172899	55173019	EGFR_19.1	1	+	good	AAACATGCAGGGGCGTGTTGAGTGCCAAGGCCATGGAATCTGTCAGCAACCTCACCCTTCCTTGTTCCTCCACCTCATTCCAGGCCTAAGATCCCGTCCATCGCCACTGGGATGGTGGGG	120
chr7	55173049	55173169	EGFR_19.2	1	+	good	GGGATCGGCCTCTTCATGCGAAGGCGCCACATCGTTCGGAAGCGCACGCTGCGGAGGCTGCTGCAGGAGAGGGAGGTGAGTGCCAGTCCTGGGTGGGCTCAGGAGCCCTCGCACCCCGAC	120
chr7	55173879	55173998	EGFR_20.1	1	+	good	GGCTGAGGTGACCCTTGTCTCTGTGTTCTTGTCCCCCCCAGCTTGTGGAGCCTCTTACACCCAGTGGAGAAGCTCCCAACCAAGCTCTCTTGAGGATCTTGAAGGAAACTGAATTCAAA	119
chr7	55173914	55174034	EGFR_20.2	1	+	good	CCCCAGCTTGTGGAGCCTCTTACACCCAGTGGAGAAGCTCCCAACCAAGCTCTCTTGAGGATCTTGAAGGAAACTGAATTCAAAAAGATCAAAGTGCTGGGCTCCGGTGCGTTCGGCACG	120
chr7	55173963	55174082	EGFR_20.3	1	+	good	CTCTCTTGAGGATCTTGAAGGAAACTGAATTCAAAAAGATCAAAGTGCTGGGCTCCGGTGCGTTCGGCACGGTGTATAAGGTAAGGTCCCTGGCACAGGCCTCTGGGCTGGGCCGCAGG	119
chr7	55174674	55174793	EGFR_21.1	1	+	good	CCATCTCACAATTGCCAGTTAACGTCTTCCTTCTCTCTCTGTCATAGGGACTCTGGATCCCAGAAGGTGAGAAAGTTAAAATTCCCGTCGCTATCAAGGAATTAAGAGAAGCAACATCT	119
chr7	55174729	55174849	EGFR_21.2	1	+	good	GATCCCAGAAGGTGAGAAAGTTAAAATTCCCGTCGCTATCAAGGAATTAAGAGAAGCAACATCTCCGAAAGCCAACAAGGAAATCCTCGATGTGAGTTTCTGCTTTGCTGTGTGGGGGTC	120
chr7	55181241	55181361	EGFR_22.1	1	+	good	CCTTCTGGCCACCATGCGAAGCCACACTGACGTGCCTCTCCCTCCCTCCAGGAAGCCTACGTGATGGCCAGCGTGGACAACCCCCACGTGTGCCGCCTGCTGGGCATCTGCCTCACCTCC	120
chr7	55181382	55181502	EGFR_22.2	1	+	good	CTCATGCCCTTCGGCTGCCTCCTGGACTATGTCCGGGAACACAAAGACAATATTGGCTCCCAGTACCTGCTCAACTGGTGTGTGCAGATCGCAAAGGTAATCAGGGAAGGGAGATACGGG	120
chr7	55191700	55191820	EGFR_23.1	1	+	good	GGGTCTTCTCTGTTTCAGGGCATGAACTACTTGGAGGACCGTCGCTTGGTGCACCGCGACCTGGCAGCCAGGAACGTACTGGTGAAAACACCGCAGCATGTCAAGATCACAGATTTTGGG	120
chr7	55191770	55191890	EGFR_23.2	1	+	good	GGAACGTACTGGTGAAAACACCGCAGCATGTCAAGATCACAGATTTTGGGCTGGCCAAACTGCTGGGTGCGGAAGAGAAAGAATACCATGCAGAAGGAGGCAAAGTAAGGAGGTGGCTTT	120
chr7	55192743	55192863	EGFR_24.1	1	+	good	CCTCATCTCTCACCATCCCAAGGTGCCTATCAAGTGGATGGCATTGGAATCAATTTTACACAGAATCTATACCCACCAGAGTGATGTCTGGAGCTACGGTGAGTCATAATCCTGATGCTA	120
chr7	55192744	55192863	EGFR_24.2	1	+	good	CTCATCTCTCACCATCCCAAGGTGCCTATCAAGTGGATGGCATTGGAATCAATTTTACACAGAATCTATACCCACCAGAGTGATGTCTGGAGCTACGGTGAGTCATAATCCTGATGCTA	119
chr7	55198682	55198802	EGFR_25.1	1	+	good	CCCACTGCCTTCTTTTCTTGCTTCATCCTCTCAGGGGTGACTGTTTGGGAGTTGATGACCTTTGGATCCAAGCCATATGACGGAATCCCTGCCAGCGAGATCTCCTCCATCCTGGAGAAA	120
chr7	55198788	55198908	EGFR_25.3	1	+	good	CCATCCTGGAGAAAGGAGAACGCCTCCCTCAGCCACCCATATGTACCATCGATGTCTACATGATCATGGTCAAGTGTGAGTGACTGGTGGGTCTGTCCACACTGCCTAGCTGAGCCTTGG	120
chr7	55200266	55200385	EGFR_26.1	1	+	good	ATTTCTTCCAGTGTTCTAATTGCACTGTTTTTTCTCATTCCTTCCCCAGGCTGGATGATAGACGCAGATAGTCGCCCAAAGTTCCGTGAGTTGATCATCGAATTCTCCAAAATGGCCCG	119
chr7	55200323	55200443	EGFR_26.2	1	+	good	ATAGACGCAGATAGTCGCCCAAAGTTCCGTGAGTTGATCATCGAATTCTCCAAAATGGCCCGAGACCCCCAGCGCTACCTTGTCATTCAGGTACAAATTGCAGTCTGTGCTTCCATTGGG	120
chr7	55201132	55201251	EGFR_27.1	1	+	good	AAGTGGAATAGCATCTCTACGGGCCATTCTAATAGCCTCAAAATCTCTGCACCAGGGGGATGAAAGAATGCATTTGCCAAGTCCTACAGACTCCAACTTCTACCGTGCCCTGATGGATG	119
chr7	55201188	55201308	EGFR_27.2	1	+	good	GGGATGAAAGAATGCATTTGCCAAGTCCTACAGACTCCAACTTCTACCGTGCCCTGATGGATGAAGAAGACATGGACGACGTGGTGGATGCCGACGAGTACCTCATCCCACAGCAGGGCT	120
chr7	55201300	55201420	EGFR_27.3	1	+	good	GCAGGGCTTCTTCAGCAGCCCCTCCACGTCACGGACTCCCCTCCTGAGCTCTCTGGTATGAAATCTCTGTCTCTCTCTCTCTCTCAAGCTGTGTCTACTCATTTGAACAAATTGAATTTT	120
chr7	55201698	55201818	EGFR_28.1	1	+	good	AGCATTCCATGGGCAACTTCTCTGTTTCTTTTTCAGAGTGCAACCAGCAACAATTCCACCGTGGCTTGCATTGATAGAAATGGGGTATGTATGAACACCTTATAAGCCAGAATTTACAGC	120
chr7	55202503	55202623	EGFR_29.1	1	+	good	TTTCCTCCTGCAGCTGCAAAGCTGTCCCATCAAGGAAGACAGCTTCTTGCAGCGATACAGCTCAGACCCCACAGGCGCCTTGACTGAGGACAGCATAGACGACACCTTCCTCCCAGTGCC	120
chr7	55202655	55202775	EGFR_29.2	1	+	good	CCTCAACCTCCTCGACCCACTCAGCAGCAGCCAGTCTCCAGTGTCCAAGCCAGGTGCTCCCTCCAGCATCTCCAGAGGGGGAAACAGTGGCAGATTTGCAGACACAGTGAAGGGCGTAAG	120
chr7	55205208	55205327	EGFR_30.1	1	+	good	ATGGTGCTTTGCTGATTACTTCACCTCTGATTTCTTTCCACTTTCAGAATACATAAACCAGTCCGTTCCCAAAAGGCCCGCTGGCTCTGTGCAGAATCCTGTCTATCACAATCAGCCTC	119
chr7	55205255	55205375	EGFR_30.2	1	+	good	AATACATAAACCAGTCCGTTCCCAAAAGGCCCGCTGGCTCTGTGCAGAATCCTGTCTATCACAATCAGCCTCTGAACCCCGCGCCCAGCAGAGACCCACACTACCAGGACCCCCACAGCA	120
chr7	55205395	55205515	EGFR_30.3	1	+	good	TATCTCAACACTGTCCAGCCCACCTGTGTCAACAGCACATTCGACAGCCCTGCCCACTGGGCCCAGAAAGGCAGCCACCAAATTAGCCTGGACAACCCTGACTACCAGCAGGACTTCTTT	120
chr7	55205504	55205624	EGFR_30.4	1	+	good	AGGACTTCTTTCCCAAGGAAGCCAAGCCAAATGGCATCTTTAAGGGCTCCACAGCTGAAAATGCAGAATACCTAAGGGTCGCGCCACAAAGCAGTGAATTTATTGGAGCATGACCACGGA	120
chr7	100803405	100803525	779244_43819253_chr7:100803455-100803595_2	1	-	good	ACATGAAGTCCCAGGCCAAGCCGGGAACCCCGGGTGGGACAGGAGGACCGGCCCCGCAGTACTGACCTGCAGGAACTCCCCACCCCAGGGACACCGCCTCCCCATTTTCCGGGGCAGAGT	120
chr7	100803525	100803645	779244_43819253_chr7:100803455-100803595_1	1	-	good	GGAGAGCGGCCACAGGGAACCTAGGGTCTCACCAAGCTCTCCTTTCCTTCTGCAGGGACCTGCTCCGAATCGGAGTCACTCTGGCGGGACACCAGAAGAAAATCTTGGCCAGTGTCCAGC	120
chr7	100805123	100805243	779244_43819254_chr7:100805160-100805326_2	1	-	good	CAAAATGGGAAGATACGAAGAAAGTTTCGCAGCCGCTGGCTTTGGCTCCTTCGAGCTGGTCAGCCAGATCTCTGCTGAGTAAGCAGTGGCAGGAGCTGGAGTGGGGCTGGGAGAGCGGGG	120
chr7	100805243	100805363	779244_43819254_chr7:100805160-100805326_1	1	-	good	TGGGCCTGGTACTCAGCATTCCTCCCCATCCTTGCCCCCTAGGGCCTCACACCCTCTCCTGGACCAGCGGCAGCCTCACTACTCAGCTTTTGGCTCTGTGGGCGAGTGGCTTCGGGCCAT	120
chr7	100805477	100805597	779244_43819255_chr7:100805495-100805699_2	1	-	good	GGAATGCCCGGCCCCGCTTCCCCCAGGTGGTCAGCGCCCTGGACAAGATGATCCGGAACCCCGCCAGCCTCAAAATCGTGGCCCGGGAGAATGGCGGGTGAGGACTGCAGAGAATGGGCC	120
chr7	100806494	100806614	779244_43819256_chr7:100806414-100806574_1	1	-	good	TCCCTCAGTGAGTCCCCCAGCTCACCTTTTCTCCTTTTTCTGCAGGGAGGAAAGATTCCCATCCGATGGACTGCCCCGGAGGCCATTGCCTTCCGGAAGTTCACTTCCGCCAGTGATGCC	120
chr7	100812690	100812810	779244_43819258_chr7:100812741-100812999_3	1	-	good	CAGCATGCCCGTCATGATTCTCACAGAGTTCATGGAGAACGGCGCCCTGGACTCCTTCCTGCGGGTGAGCACCCTCCCTGGCTTCTGCGGCCACCCGGAGTTCCCACTTACACCCAGAGG	120
chr7	100812930	100813050	779244_43819258_chr7:100812741-100812999_1	1	-	good	TGGGCAGGGCCACACTGGAGCGGGAGAGCTGATGACCTCTGCGTCCTTGTTTGAAGGTGAGTTTGGCGAGGTGTGCCGGGGGCGGCTCAAGGCCCCAGGGAAGAAGGAGAGCTGTGTGGC	120
chr7	100813031	100813151	779244_43819259_chr7:100813089-100813213_2	1	-	good	AATTTGCAAAAGAGATCGATGTCTCCTACGTCAAGATTGAAGAGGTGATTGGTGCAGGTGAGAGCCGAAGGCTGCCCGGGCACCTGGGAACGAAGCGGGGGTGGGCAGGGCCACACTGGA	120
chr7	100813151	100813271	779244_43819259_chr7:100813089-100813213_1	1	-	good	GCCGAGCCTCCGAGTCCAGTGGGAGTTAATTCCCAGCTGACGGGGCCCTGCCTGATTTCTCAGGTACTAAGGTCTACATCGACCCCTTCACTTATGAAGACCCTAATGAGGCTGTGAGGG	120
chr7	100813623	100813743	779244_43819260_chr7:100813646-100813721_1	1	-	good	CTTTTGTTCCTTTCCCATCGGCTACAGGAAGCAGAGCAATGGGAGAGAAGCAGAATATTCGGACAAACACGGACAGTATCTCATCGGACATGGTGGGTTGCCCTAATTTGATGGGAATAG	120
chr7	100813910	100814030	779244_43819261_chr7:100813913-100814026_1	1	-	good	CTTCCGCAGAGAGCGAGGGCTGGCGGGAGCAGCTGGCCCTGATTGCGGGCACGGCAGTCGTGGGTGTGGTCCTGGTCCTGGTGGTCATTGTGGTCGCAGTTCTCTGCCTCAGGTAAGGGC	120
chr7	100817154	100817274	779244_43819262_chr7:100817186-100817362_2	1	-	good	CTACCTGGTGCAGGTACGGGCGCGCTCTGAGGCCGGCTACGGGCCCTTCGGCCAGGAACATCACAGCCAGACCCAACTGGATGGTGAGCCTGGGGAAGGGGGTGAGGGTGGGGGTTGGAA	120
chr7	100817274	100817394	779244_43819262_chr7:100817186-100817362_1	1	-	good	CCCGGGTGACGGCCACCCCACTACCTCTCCCGGACAGGGCGCCGAGGGTCCCAGCAGCGTGCGGTTCCTGAAGACGTCAGAAAACCGGGCAGAGCTGCGGGGGCTGAAGCGGGGAGCCAG	120
chr7	100818461	100818581	779244_43819263_chr7:100818514-100818649_2	1	-	good	GGGCTGTTCCCCGGGCACCCAGTGGGGCTGTGCTGGACTACGAGGTCAAATACCATGAGAAGGTAAGGCCATCCCCCAGCCCTGGGGTGGGTGGGCAATGGGTTGTGCTCTCCTGGCTGG	120
chr7	100818581	100818701	779244_43819263_chr7:100818514-100818649_1	1	-	good	AAGTTAAGGGACAGAGCTACCATGCACAAGGGTTCCCTGTGTCTCTGCCTCTCACAGTACCTCCTGCAGTGTCTGACATCCGGGTGACGCGGTCCTCACCCAGCAGCTTGAGCCTGGCCT	120
chr7	100819542	100819662	779244_43819264_chr7:100819551-100819894_3	1	-	good	CCTGACTTCACCTATACCTTTGAGGTCACTGCATTGAACGGGGTATCCTCCTTAGCCACGGGGCCCGTCCCATTTGAGCCTGTCAATGTCACCACTGACCGAGAGGGTGAGACTTGGGGG	120
chr7	100819662	100819782	779244_43819264_chr7:100819551-100819894_2	1	-	good	GCCCTCCGCTGCCGGGAGTGCCGACCCGGAGGCTCCTGTGCGCCCTGCGGGGGAGACCTGACTTTTGACCCCGGCCCCCGGGACCTGGTGGAGCCCTGGGTGGTGGTTCGAGGGCTACGT	120
chr7	100819782	100819902	779244_43819264_chr7:100819551-100819894_1	1	-	good	TGGTCTCCTGCAGCCCCTCCTTCGGCTCCGCGGAGCGTGGTTTCCCGCCTGAACGGCTCCTCCCTGCACCTGGAATGGAGTGCCCCCCTGGAGTCTGGTGGCCGAGAGGACCTCACCTAC	120
chr7	100820098	100820218	779244_43819265_chr7:100820135-100820301_2	1	-	good	CCATTGGATCAGCCGTCTGCCAGTGCCGCGTCGGGTACTTCCGGGCACGCACAGACCCCCGGGGTGCACCCTGCACCAGTAAGTGACCAGCACCCAGGTGCAGTTCACTGGGGAGGGGTC	120
chr7	100820218	100820338	779244_43819265_chr7:100820135-100820301_1	1	-	good	TGTTTTTGTGCATGCTTTTGATGAATGCTTTCTCTCTCTCAGCCTGTGCCCAGGGCACCTTCAAGCCCCTGTCAGGAGAAGGGTCCTGCCAGCCATGCCCAGCCAATAGCCACTCTAACA	120
chr7	100822228	100822348	779244_43819266_chr7:100822265-100822672_4	1	-	good	AGTGGGCCGAACAGCCGGTCACGGGCTGCAGCTGTGCTCCGGGGTTCGAGGCAGCTGAGGGGAACACCAAGTGCCGAGGTGAGAGCTGGAGCTTCCCCTGCGACTGCTGCTCATCCGGGG	120
chr7	100822348	100822468	779244_43819266_chr7:100822265-100822672_3	1	-	good	TGACTCGATTCCCGGAGACTGTGCCTCGGGAGCTGGTTGTGCCCGTGGCCGGTAGCTGCGTGGTGGATGCCGTCCCCGCCCCTGGCCCCAGCCCCAGCCTCTACTGCCGTGAGGATGGCC	120
chr7	100822588	100822708	779244_43819266_chr7:100822265-100822672_1	1	-	good	GGAGTGGGGACAGCAGCGGTGTGCCTCCCCCCCGCCGGCAGGTGGACACGGTGGCCGCGGAGCATCTCACCCGGAAGCGCCCTGGGGCCGAGGCCACCGGGAAGGTGAATGTCAAGACGC	120
chr7	100823607	100823727	779244_43819267_chr7:100823638-100823936_3	1	-	good	ACCTTCACCGTCTTCTACTATGAGAGCGATGCGGACACGGCCACGGCCCTCACGCCAGCCTGGATGGAGAACCCCTACATCAAGGTACCTGGGTGCCCCCAGGGCTCAGCCACAGCCAAG	120
chr7	100823727	100823847	779244_43819267_chr7:100823638-100823936_2	1	-	good	GCCCACTGGCTTCGCACAGGTTGGGTCCCACGGCGGGGCGCCGTCCACGTGTACGCCACGCTGCGCTTCACCATGCTCGAGTGCCTGTCCCTGCCTCGGGCTGGGCGCTCCTGCAAGGAG	120
chr7	100823847	100823967	779244_43819267_chr7:100823638-100823936_1	1	-	good	TCCCCAGCCCCCTTGCTGACCTCCTTCTCTGCACAGTGGGAGGAACTGAGCGGCCTGGATGAGGAACAGCACAGCGTGCGCACCTACGAAGTGTGTGACGTGCAGCGTGCCCCGGGCCAG	120
chr7	100824178	100824298	779244_43819268_chr7:100824197-100824278_1	1	-	good	GACTCTGTCTCTCTGTCTGTCTCAGAGACCCTGCTGAACACAAAATTGGAAACTGCTGATCTGAAGTGGGTGACATTCCCTCAGGTGGACGGGCAGGTGAGAGCTGCACCCAGGAGCTGG	120
chr7	100826944	100827064	779244_43819269_chr7:100826973-100827035_1	1	-	good	CTCAGTTCGGATCCTACCCGAGTGAGGCGGCGCCATGGAGCTCCGGGTGCTGCTCTGCTGGGCTTCGTTGGCCGCAGCTTTGGAAGGTGAGTTTCCTTGCGGGGGGGGGCGCACCCCGTC	120
chr7	129189136	129189256	779244_43819270_chr7:129189146-129189487_1	1	+	good	TTGGCGGGGTTGGCCATGGCCGCTGCCCGCCCAGCGCGGGGGCCGGAGCTCCCGCTCCTGGGGCTGCTGCTGCTGCTGCTGCTGGGGGACCCGGGCCGGGGGGCGGCCTCGAGCGGGAAC	120
chr7	129189256	129189376	779244_43819270_chr7:129189146-129189487_2	1	+	good	GCGACCGGGCCTGGGCCTCGGAGCGCGGGCGGGAGCGCGAGGAGGAGCGCGGCGGTGACTGGCCCTCCGCCGCCGCTGAGCCACTGCGGCCGGGCTGCCCCCTGCGAGCCGCTGCGCTAC	120
chr7	129189376	129189496	779244_43819270_chr7:129189146-129189487_3	1	+	good	AACGTGTGCCTGGGCTCGGTGCTGCCCTACGGGGCCACCTCCACACTGCTGGCCGGAGACTCGGACTCCCAGGAGGAAGCGCACGGCAAGCTCGTGCTCTGGTCGGGTAAGTGCGGCGGA	120
chr7	129203366	129203486	779244_43819271_chr7:129203378-129203594_1	1	+	good	GCTGTTGCCACCCCCAGGCCTCCGGAATGCCCCCCGCTGCTGGGCAGTGATCCAGCCCCTGCTGTGTGCCGTATACATGCCCAAGTGTGAGAATGACCGGGTGGAGCTGCCCAGCCGTAC	120
chr7	129203486	129203606	779244_43819271_chr7:129203378-129203594_2	1	+	good	CCTCTGCCAGGCCACCCGAGGCCCCTGTGCCATCGTGGAGAGGGAGCGGGGCTGGCCTGACTTCCTGCGCTGCACTCCTGACCGCTTCCCTGAAGGCTGCACGGTGAGTGCTCTGTGAGA	120
chr7	129205187	129205307	779244_43819272_chr7:129205197-129205417_1	1	+	good	CATCCCTGGTGCCAGAATGAGGTGCAGAACATCAAGTTCAACAGTTCAGGCCAGTGCGAAGTGCCCTTGGTTCGGACAGACAACCCCAAGAGCTGGTACGAGGACGTGGAGGGCTGCGGC	120
chr7	129205307	129205427	779244_43819272_chr7:129205197-129205417_2	1	+	good	ATCCAGTGCCAGAACCCGCTCTTCACAGAGGCTGAGCACCAGGACATGCACAGCTACATCGCGGCCTTCGGGGCCGTCACGGGCCTCTGCACGCTCTTCACCCTGGTCAGCCGCGGGAGG	120
chr7	129205576	129205696	779244_43819273_chr7:129205604-129205787_1	1	+	good	AACCTCACAGAATGGCCCACTTCTCTCTTCTAGGCCACATTCGTGGCTGACTGGCGGAACTCGAATCGCTACCCTGCTGTTATTCTCTTCTACGTCAATGCGTGCTTCTTTGTGGGCAGC	120
chr7	129205696	129205816	779244_43819273_chr7:129205604-129205787_2	1	+	good	ATTGGCTGGCTGGCCCAGTTCATGGATGGTGCCCGCCGAGAGATCGTCTGCCGTGCAGATGGCACCATGAGGCTTGGGGAGCCCACGTAGGTGTCTTGGGGACCCAGAGGTGAAGGTACA	120
chr7	129206139	129206259	779244_43819274_chr7:129206144-129206374_1	1	+	good	CTCTGCACAGCTCCAATGAGACTCTGTCCTGCGTCATCATCTTTGTCATCGTGTACTACGCCCTGATGGCTGGTGTGGTTTGGTTTGTGGTCCTCACCTATGCCTGGCACACTTCCTTCA	120
chr7	129206259	129206379	779244_43819274_chr7:129206144-129206374_2	1	+	good	AAGCCCTGGGCACCACCTACCAGCCTCTCTCGGGCAAGACCTCCTACTTCCACCTGCTCACCTGGTCACTCCCCTTTGTCCTCACTGTGGCAATCCTTGCTGTGGCGCAGGTATAGTGAC	120
chr7	129206405	129206525	779244_43819275_chr7:129206458-129206592_1	1	+	good	GTGAGTTTGAGGGAGGGGGCCAGTAACCCACCTTCTGTCCCACCCCTTCCTGCTGCAGGTGGATGGGGACTCTGTGAGTGGGATTTGTTTTGTGGGCTACAAGAACTACCGATACCGTGC	120
chr7	129206525	129206645	779244_43819275_chr7:129206458-129206592_2	1	+	good	GGGCTTCGTGCTGGCCCCAATCGGCCTGGTGCTCATCGTGGGAGGCTACTTCCTCATCCGAGGTGAGTGAAGACCAGGCCAGGACCAGTTGGGCAACAAAATATACTGGGCACTTGCTGC	120
chr7	129208745	129208865	779244_43819276_chr7:129208753-129208856_1	1	+	good	CCCTTCTGTTCAGGAGTCATGACTCTGTTCTCCATCAAGAGCAACCACCCCGGGCTGCTGAGTGAGAAGGCTGCCAGCAAGATCAACGAGACCATGCTGCGCCTGGGTGAGTGGCCCCGG	120
chr7	129209283	129209403	779244_43819277_chr7:129209283-129209402_1	1	+	good	CACAGGCATTTTTGGCTTCCTGGCCTTTGGCTTTGTGCTCATTACCTTCAGCTGCCACTTCTACGACTTCTTCAACCAGGCTGAGTGGGAGCGCAGCTTCCGGGACTATGTGCTGTGAGT	120
chr7	129210335	129210455	779244_43819278_chr7:129210357-129210553_1	1	+	good	TCACCTGTCTACGTTCCCTCACTGTAGATGTCAGGCCAATGTGACCATCGGGCTGCCCACCAAGCAGCCCATCCCTGACTGTGAGATCAAGAATCGCCCGAGCCTTCTGGTGGAGAAGAT	120
chr7	129210455	129210575	779244_43819278_chr7:129210357-129210553_2	1	+	good	CAACCTGTTTGCCATGTTTGGAACTGGCATCGCCATGAGCACCTGGGTCTGGACCAAGGCCACGCTGCTCATCTGGAGGCGTACCTGGTGCAGGTGGGCATGGCAGCCAGCCCCTCCTGC	120
chr7	129210919	129211039	779244_43819279_chr7:129210959-129211118_1	1	+	good	AGTGGCAGCTTCTTCACGCTCCTTCCCTATCCCTTCTGCTCTCAGGTTGACTGGGCAGAGTGACGATGAGCCAAAGCGGATCAAGAAGAGCAAGATGATTGCCAAGGCCTTCTCTAAGCG	120
chr7	129211039	129211159	779244_43819279_chr7:129210959-129211118_2	1	+	good	GCACGAGCTCCTGCAGAACCCAGGCCAGGAGCTGTCCTTCAGCATGCACACTGTGTCCCACGACGGGCCCGTGGGTGAGCCTCACCCCTCCTCTACCGGAGCCGCCTGGCCCCGCGCTGC	120
chr7	129211582	129211702	779244_43819280_chr7:129211630-129211775_1	1	+	good	CAGGGACCGGGAAGTCACTATTCCTTCTCCTTTCCTTCCTTCCATTCCCACAGCGGGCTTGGCCTTTGACCTCAATGAGCCCTCAGCTGATGTCTCCTCTGCCTGGGCCCAGCATGTCAC	120
chr7	129211702	129211822	779244_43819280_chr7:129211630-129211775_2	1	+	good	CAAGATGGTGGCTCGGAGAGGAGCCATACTGCCCCAGGATATTTCTGTCACCCCTGTGGCAACTCCAGGTATGAGAGTTCAAGCTTCTGGAGGAAGGTGGGGGGAGCACAGAGGCTGGGG	120
chr7	129211997	129212117	779244_43819281_chr7:129212018-129212456_1	1	+	good	GCTCGTGTTGTCTCTCCTCCTGTCAGTGCCCCCAGAGGAACAAGCCAACCTGTGGCTGGTTGAGGCAGAGATCTCCCCAGAGCTGCAGAAGCGCCTGGGCCGGAAGAAGAAGAGGAGGAA	120
chr7	129212117	129212237	779244_43819281_chr7:129212018-129212456_2	1	+	good	GAGGAAGAAGGAGGTGTGCCCGCTGGCGCCGCCCCCTGAGCTTCACCCCCCTGCCCCTGCCCCCAGTACCATTCCTCGACTGCCTCAGCTGCCCCGGCAGAAATGCCTGGTGGCTGCAGG	120
chr7	129212237	129212357	779244_43819281_chr7:129212018-129212456_3	1	+	good	TGCCTGGGGAGCTGGGGACTCTTGCCGACAGGGAGCGTGGACCCTGGTCTCCAACCCATTCTGCCCAGAGCCCAGTCCCCCTCAGGATCCATTTCTGCCCAGTGCACCGGCCCCCGTGGC	120
chr7	129212357	129212477	779244_43819281_chr7:129212018-129212456_4	1	+	good	ATGGGCTCATGGCCGCCGACAGGGCCTGGGGCCTATTCACTCCCGCACCAACCTGATGGACACAGAACTCATGGATGCAGACTCGGACTTCTGAGCCTGCAGAGCAGGACCTGGGACAGG	120
chr7	140715972	140716092	779244_43819282_chr7:140716022-140716041_1	1	-	good	CTGTTTTGTGAACTTTTGGTTTGATATATGTGTACACAAGTATATTTATATGCTAGGTAATATGAAATTCTTAAACTGTGATCAAAAAGGCTGACACCAAGCTGTGTTGACTCAGATCAT	120
chr7	140726321	140726441	779244_43819283_chr7:140726361-140726521_2	1	-	good	TTTGTTAACATCAAAACACAGTTCTGTTCCTCAAATCTTTTTTTAAAGATACAAAATTTCCAATGCATAAGCTGATGTGGAACAGAATGGAATTTCCCATCCAACAAAAGAGGAAAGAAT	120
chr7	140726421	140726541	BRAF_19.1	1	-	good	ATTAGCTCTTGTCCTCCCTCTACAGGAGAATTTGCAGCCTTCAAGTAGCCACCATCATGGCAGCATCTGCTCTTATTTCTTAAGTCTTGTGTTCGTACAATTTGTTAACATCAAAACACA	120
chr7	140754122	140754242	BRAF_14.2	1	-	good	GTTTTTCAGTTACTTACACGCCAAGTCAATCATCCACAGAGACCTCAAGAGTAATAGTATCCTTCCTGAAATTTGTCTGCGAAGTTTGAAAACATCCTGACTTTTTCTTCTGCATTTTGT	120
chr7	140754182	140754302	BRAF_14.1	1	-	good	ATGTTCTGTAGATTTCGAGGCCAGAGTCCTTTAGCCCTACTCAGGTTAAAATGATGTTTTGTTTTTCAGTTACTTACACGCCAAGTCAATCATCCACAGAGACCTCAAGAGTAATAGTAT	120
chr7	140783084	140783203	BRAF_10.1	1	-	good	TACTTGCTCCTCCTTAATGTATACATTTTTCTTTTCACTAATTTAGGATCAACCACAGGTTTGTCTGCTACCCCCCCTGCCTCATTACCTGGCTCACTAACTAACGTGAAAGCCTTACA	119
chr7	140785628	140785748	779244_43819293_chr7:140785683-140785813_2	1	-	good	TCCTACATTCTGTCCCCAGTGAAATAGTGTTTGATTTTGAGCCTGGCCCAGTGTTCAGAGGTAGTTGGGCTCTTCTTTCTTGTTTTCACCCAAAGCAAACTAAATATAAAACTACAGATG	120
chr7	140785748	140785868	779244_43819293_chr7:140785683-140785813_1	1	-	good	CATTTCTTCTGTGTGTCTGTCTTCCTGTGTTTGCCTGCCCCTCTCTTTCTCTTCTAACAGCCCCTTTGAACCAGCTGATGCGCTGTCTTCGGAAATACCAATCCCGGACTCCCAGTCCCC	120
chr7	140787476	140787596	BRAF_9.2	1	-	good	ATTTATTTGTAGGACTTGATTAGAGACCAAGGATTTCGTGGTGATGGAGGTAAGTAGTGATTTCAGGTTTTTTTAAAAACTCAAGGAAACTGCAATTGCTTTGCTGCTTATTTCCTTTAT	120
chr7	140787536	140787656	BRAF_9.1	1	-	good	AAATTCAGTGTTATCGCTACTCTCTGATTATATGCTTGCTTGGAATAAATATACATTACTATTTATTTGTAGGACTTGATTAGAGACCAAGGATTTCGTGGTGATGGAGGTAAGTAGTGA	120
chr7	140850147	140850266	BRAF_2.1	1	-	good	TCTAATTCATATACTAAGTGATTTTTATTTAAATTCTTTTGAAATATTTTTTAGGTGTGGAATATCAAACAAATGATTAAGTTGACACAGGAACATATAGAGGCCCTATTGGACAAATT	119
chr7	140924535	140924654	BRAF_1.3	1	-	good	CTCTGTTCAACGGGGACATGGAGCCCGAGGCCGGCGCCGGCGCCGGCGCCGCGGCCTCTTCGGCTGCGGACCCTGCCATTCCGGAGGAGGTGAGTGCTGGCGCCACCCTGCCGCCCTCC	119
chr7	140924627	140924746	BRAF_1.1	1	-	good	CCGCCCGACAGCGGCCGCTCGGGCCCCGGCTCTCGGTTATAAGATGGCGGCGCTGAGCGGTGGCGGTGGTGGCGGCGCGGAGCCGGGCCAGGCTCTGTTCAACGGGGACATGGAGCCCG	119
chr8	38412372	38412492	779244_43819303_chr8:38412383-38412600_2	1	-	good	GTAGAGGCGCTGGGCAGAGAGTCAAGGCCCAGCAGCCATCGACCATGGATGGTTTCCTCCAAGGAAACCGGTGGGGTTGGGCTGGGGAGGGGGCACCTACCTAGGAATAGCCACGGGGTA	120
chr8	38412492	38412612	779244_43819303_chr8:38412383-38412600_1	1	-	good	TAACCTCTTCTTCCTAGGTCCTGCACCCAGACCTCACGACGCACCTCCTGCCTCTCCGCTGCTTTTGGAAAGTCAGAAAAAGAAGATGTCTGCTTCGAGGGCAGGAACCCCATCCATGCA	120
chr8	38414100	38414220	779244_43819306_chr8:38414146-38414294_2	1	-	good	GGAGGAACTTTTCAAGCTGCTGAAGGAGGGTCACCGCATGGACAAGCCCAGTAACTGCACCAACGAGCTGTAAGCCCGAGGAGATGTCGGAGGCCCTGAGCCAGGCCTTGGGGCAAGAGT	120
chr8	38414720	38414840	779244_43819308_chr8:38414773-38414906_2	1	-	good	TAGCAGACTTTGGCCTCGCACGGGACATTCACCACATCGACTACTATAAAAAGACAACCAACGTGAGTGCCGACAAGGCCGCCCTGTGCTGGTGGTTTCATCTGAGAAGCAAGGAGTGGG	120
chr8	38414840	38414960	779244_43819308_chr8:38414773-38414906_1	1	-	good	CCAGAGCCTTCCAGCTCCCTCACCTCCCCGCCTCCCGCTCTCCCTTCCTCCTTCCTCAGTGCATACACCGAGACCTGGCAGCCAGGAATGTCCTGGTGACAGAGGACAATGTGATGAAGA	120
chr8	38417361	38417481	779244_43819310_chr8:38417300-38417421_1	1	-	good	TCCCTTAGCCTTTATCCTGCCCTCCTCCCTTCCCAAGTAAATGAGTCTCAACGTGTTCTTTAAAGCGGACGCAACAGAGAAAGACTTGTCAGACCTGATCTCAGAAATGGAGATGATGAA	120
chr8	38417810	38417930	779244_43819311_chr8:38417864-38417996_2	1	-	good	ATCGGGCTGGACAAGGACAAACCCAACCGTGTGACCAAAGTGGCTGTGAAGATGTTGAAGTGTAAGTGATGCTTCTGTCCTTGCAAAGAAAATCTTGTCCCATTCCAAGCAAACAGCAGG	120
chr8	38417930	38418050	779244_43819311_chr8:38417864-38417996_1	1	-	good	CTCTCAAGGTTTGAACTTCACCAGCCCCAACTTATGCCACTCTCTGTTTCCCCCGAAAGACTGGTCTTAGGCAAACCCCTGGGAGAGGGCTGCTTTGGGCAGGTGGTGTTGGCAGAGGCT	120
chr8	38418180	38418300	779244_43819312_chr8:38418222-38418378_2	1	-	good	GGACTCCCATGCTAGCAGGGGTCTCTGAGTATGAGCTTCCCGAAGACCCTCGCTGGGAGCTGCCTCGGGACAGGTAATAATACTTTGACTCCCAACTTTTTGAAGGCATTCCTTGCTTGC	120
chr8	38418300	38418420	779244_43819312_chr8:38418222-38418378_1	1	-	good	CCCCGTCCCCCCTCCTTGCTCTAGGGTGACCCCACTCTTCCTTGCAGGTGTCTGCTGACTCCAGTGCATCCATGAACTCTGGGGTTCTTCTGGTTCGGCCATCACGGCTCTCCTCCAGTG	120
chr8	38419634	38419754	779244_43819313_chr8:38419527-38419740_1	1	-	good	CCTGTTCGCACTGACTCAGCCCTGGAAGAGAGGCCGGCAGTGATGACCTCGCCCCTGTACCTGGAGATCATCATCTATTGCACAGGGGCCTTCCTCATCTCCTGCATGGTGGGGTCGGTC	120
chr8	38421868	38421988	779244_43819314_chr8:38421791-38421946_1	1	-	good	GTCTCATGTCCTGTGCTTGTCCATTTTGCTTCCGTTGTCTCTTCTAGACTGCTGGAGTTAATACCACCGACAAAGAGATGGAGGTGCTTCACTTAAGAAATGTCTCCTTTGAGGACGCAG	120
chr8	38424484	38424604	779244_43819315_chr8:38424503-38424704_2	1	-	good	AGTGACCCGCAGCCGCACATCCAGTGGCTAAAGCACATCGAGGTGAATGGGAGCAAGATTGGCCCAGACAACCTGCCTTATGTCCAGATCTTGAAGGTAATCATGGCACCAGTCTTCGTG	120
chr8	38426063	38426183	779244_43819316_chr8:38426116-38426250_2	1	-	good	CACCTGCATTGTGGAGAATGAGTACGGCAGCATCAACCACACATACCAGCTGGATGTCGTGGGTAAGAGGGCAGAGGCAGCAGGAGGAATGAGTTTAGTGGGAAGAGCCAGGCTTGGAGA	120
chr8	38426183	38426303	779244_43819316_chr8:38426116-38426250_1	1	-	good	CATGGGGCCTGCATTTTCCTCTGGACCCTCAATGTATCCCTTTGGCATTTCCCCTCAGGTCCGTTATGCCACCTGGAGCATCATAATGGACTCTGTGGTGCCCTCTGACAAGGGCAACTA	120
chr8	38427886	38428006	779244_43819317_chr8:38427915-38428098_2	1	-	good	CTTCCAGTGGGACCCCAAACCCCACACTGCGCTGGTTGAAAAATGGCAAAGAATTCAAACCTGACCACAGAATTGGAGGCTACAAGGTACGTGTGTGTGCATGCGAAAGTTAGAGTAATG	120
chr8	38428006	38428126	779244_43819317_chr8:38427915-38428098_1	1	-	good	CCCTGCCTGTCTCTCTTGGCTTTCCCCGGGCAGCCGTAGCTCCATATTGGACATCCCCAGAAAAGATGGAAAAGAAATTGCATGCAGTGCCGGCTGCCAAGACAGTGAAGTTCAAATGCC	120
chr8	38428330	38428450	779244_43819318_chr8:38428340-38428440_1	1	-	good	TTCTTCTTCCCATAGATGCTCTCCCCTCCTCGGAGGATGATGATGATGATGATGACTCCTCTTCAGAGGAGAAAGAAACAGATAACACCAAACCAAACCGTATGCGTGAGACACTGTTTC	120
chr8	38429635	38429755	779244_43819319_chr8:38429676-38429953_3	1	-	good	CTCCGGCCTCTATGCTTGCGTAACCAGCAGCCCCTCGGGCAGTGACACCACCTACTTCTCCGTCAATGTTTCAGGTTGGTAGCCAAGCCCTGCCCTTGCCCCTCCCTAGACCCACCCCCT	120
chr8	38429755	38429875	779244_43819319_chr8:38429676-38429953_2	1	-	good	TCGGCTGCGGGACGATGTGCAGAGCATCAACTGGCTGCGGGACGGGGTGCAGCTGGCGGAAAGCAACCGCACCCGCATCACAGGGGAGGAGGTGGAGGTGCAGGACTCCGTGCCCGCAGA	120
chr8	38429875	38429995	779244_43819319_chr8:38429676-38429953_1	1	-	good	CCTCTCTCGCCCCTTGGCTTCCCTTCCCGGCCCCGTGGTGGCTGCAGCCCAGCCCTGGGGAGCCCCTGTGGAAGTGGAGTCCTTCCTGGTCCACCCCGGTGACCTGCTGCAGCTTCGCTG	120
chr8	38440279	38440399	779244_43819320_chr8:38440300-38440377_1	1	-	good	GGCTCTCTCCACCCAAACCCTTGTAGGATGGCAGCTGTGACCCGGGATTTCGGTGAGATGCTTCTGCACTCTGGCCGGGTCCTGCCAGCCGAAGGTAAGTTTTCAGTTCCATTTCAAAGC	120
chr8	38457325	38457445	779244_43819321_chr8:38457350-38457539_2	1	-	good	TGTGGAGCTGGAAGTGCCTCCTCTTCTGGGCTGTGCTGGTCACAGCCACACTCTGCACCGCTAGGCCGTCCCCGACCTTGCCTGAACAAGGTAAGGTGCTGGCTGGGGGCAGCCTGGACT	120
chr8	38457445	38457565	779244_43819321_chr8:38457350-38457539_1	1	-	good	CTAACTTTTGGGGTTTTTTTCCTTTCCTCAGGGTCAGTTTGAAAAGGAGGATCGAGCTCACTGTGGAGTATCCATGGAGATGTGGAGCCTTGTCACCAACCTCTAACTGCAGAACTGGGA	120
chr8	38461041	38461161	779244_43819322_chr8:38461090-38461111_1	1	-	good	AAGACAGCAGGCACTTTCACCCATGCAGCCCATTCAGTCTTCATAACCACCTGTGATGGAGGCAAGGCAAGTATTTCAGCCCCCTCTGATGAGTGGGAAACTGAGATGTGCCCCCTCTCT	120
chr8	93923649	93923769	779740_44030954_Identity_kit_hg38_Target_10_1	1	+	good	GGGGCGTATCAAAACCAAGAATAGTGAGTGGCTCTTTCACTGGCAATTCTCAAATGATATACATTTAAAGGGCAGATTTTTTAAAAAGATACTACTATAATAAACATTTCCAGTTGGTCA	120
chr9	95467047	95467167	779740_44030955_Identity_kit_hg38_Target_34_1	1	+	good	ACAAAGGAACCTGTTGAAGCTGAACACGCAAAAGACCGAAAGGACGAGAGCCTCCCACGCCGTCTTACCCTGAAGCCAGTCTCTGAAGTAGTGCAGCCACATTTTGGGAAGCTGTTTGTT	120
chr9	97428438	97428558	779740_44030956_Identity_kit_hg38_Target_11_1	1	+	good	CCTTCTACTGTGTTCTTATAGGCAAAGATGCTGGAAGGAGATCTGGTTTCAAAGATGCTACGAGCTGTTCTGCAGTCTCATAAGAATGGAGTAGCATTACCCCGGCTCCAAGGAGAGTAC	120

## Sheet: Supplementary Table 4
Supplementary Table 4: Cancer hotspots targeted with our Duplex panel
chromosome	start	end
chr1	11109317	11109320
chr1	11114337	11114338
chr1	11117038	11117039
chr1	11117040	11117041
chr1	11124515	11124517
chr1	11128018	11128019
chr1	11128020	11128021
chr1	11128106	11128108
chr1	11128125	11128126
chr1	11129787	11129788
chr1	11129789	11129790
chr1	11130746	11130747
chr1	11157171	11157174
chr1	11157217	11157218
chr1	11157241	11157242
chr1	11157244	11157247
chr1	11157252	11157253
chr1	114713906	114713911
chr1	114716122	114716124
chr1	114716125	114716127
chr1	243695713	243695714
chr10	87864514	87864515
chr10	87864516	87864517
chr10	87864538	87864541
chr10	87864547	87864548
chr10	87894024	87894026
chr10	87894047	87894048
chr10	87894049	87894050
chr10	87894056	87894058
chr10	87925528	87925530
chr10	87925542	87925543
chr10	87925546	87925548
chr10	87925549	87925552
chr10	87925557	87925559
chr10	87931043	87931045
chr10	87931047	87931049
chr10	87931089	87931091
chr10	87933010	87933011
chr10	87933032	87933037
chr10	87933060	87933061
chr10	87933071	87933074
chr10	87933089	87933092
chr10	87933128	87933130
chr10	87933134	87933136
chr10	87933137	87933139
chr10	87933143	87933149
chr10	87933152	87933154
chr10	87933164	87933167
chr10	87933177	87933179
chr10	87933195	87933196
chr10	87933221	87933223
chr10	87952117	87952119
chr10	87952132	87952134
chr10	87952135	87952137
chr10	87952141	87952143
chr10	87952144	87952145
chr10	87952146	87952147
chr10	87952153	87952159
chr10	87952259	87952261
chr10	87957850	87957852
chr10	87957914	87957916
chr10	87957957	87957959
chr10	87957969	87957970
chr10	87958019	87958021
chr10	87960891	87960893
chr10	87960912	87960914
chr10	87960920	87960922
chr10	87961049	87961051
chr10	87961094	87961096
chr10	87961099	87961100
chr10	87961118	87961120
chr10	87965284	87965286
chr10	87965295	87965298
chr11	533551	533553
chr11	533872	533875
chr11	534284	534286
chr11	534287	534289
chr12	25225626	25225628
chr12	25225712	25225714
chr12	25227340	25227349
chr12	25245285	25245286
chr12	25245318	25245319
chr12	25245320	25245321
chr12	25245327	25245328
chr12	25245345	25245352
chr12	25245353	25245354
chr12	25245371	25245372
chr13	32344623	32344625
chr14	104780213	104780214
chr15	66435102	66435105
chr15	66435112	66435113
chr15	66435114	66435117
chr15	66436747	66436748
chr15	66436755	66436756
chr15	66436760	66436761
chr15	66436765	66436766
chr15	66436767	66436768
chr15	66436814	66436818
chr15	66436823	66436826
chr15	66436835	66436837
chr15	66436841	66436843
chr15	66481792	66481794
chr15	66490590	66490591
chr17	7670683	7670685
chr17	7670698	7670700
chr17	7670715	7670717
chr17	7673532	7673535
chr17	7673536	7673537
chr17	7673578	7673579
chr17	7673607	7673610
chr17	7673698	7673700
chr17	7673702	7673704
chr17	7673727	7673728
chr17	7673739	7673740
chr17	7673742	7673743
chr17	7673758	7673759
chr17	7673762	7673767
chr17	7673770	7673771
chr17	7673773	7673782
chr17	7673783	7673784
chr17	7673786	7673791
chr17	7673792	7673793
chr17	7673794	7673797
chr17	7673798	7673800
chr17	7673801	7673812
chr17	7673814	7673815
chr17	7673816	7673817
chr17	7673818	7673821
chr17	7673822	7673828
chr17	7673833	7673835
chr17	7673837	7673839
chr17	7674177	7674180
chr17	7674181	7674182
chr17	7674185	7674194
chr17	7674195	7674203
chr17	7674205	7674207
chr17	7674209	7674223
chr17	7674224	7674227
chr17	7674228	7674234
chr17	7674235	7674258
chr17	7674260	7674263
chr17	7674266	7674269
chr17	7674272	7674273
chr17	7674290	7674292
chr17	7674856	7674858
chr17	7674870	7674873
chr17	7674876	7674879
chr17	7674883	7674890
chr17	7674892	7674894
chr17	7674906	7674909
chr17	7674910	7674911
chr17	7674912	7674913
chr17	7674915	7674918
chr17	7674919	7674920
chr17	7674925	7674927
chr17	7674930	7674931
chr17	7674932	7674933
chr17	7674938	7674942
chr17	7674943	7674948
chr17	7674949	7674954
chr17	7674955	7674957
chr17	7674961	7674963
chr17	7674970	7674973
chr17	7675050	7675053
chr17	7675059	7675060
chr17	7675063	7675064
chr17	7675065	7675066
chr17	7675069	7675071
chr17	7675074	7675080
chr17	7675082	7675086
chr17	7675087	7675089
chr17	7675092	7675095
chr17	7675096	7675098
chr17	7675108	7675110
chr17	7675112	7675113
chr17	7675116	7675117
chr17	7675118	7675119
chr17	7675121	7675128
chr17	7675129	7675131
chr17	7675133	7675144
chr17	7675146	7675152
chr17	7675155	7675158
chr17	7675159	7675162
chr17	7675166	7675168
chr17	7675173	7675177
chr17	7675179	7675182
chr17	7675183	7675191
chr17	7675196	7675197
chr17	7675201	7675214
chr17	7675215	7675220
chr17	7675221	7675224
chr17	7675228	7675229
chr17	7675230	7675238
chr17	7675991	7675993
chr17	7675994	7675996
chr17	7676008	7676011
chr17	7676029	7676032
chr17	7676036	7676038
chr17	7676039	7676041
chr17	7676042	7676044
chr17	7676047	7676048
chr17	7676049	7676050
chr17	7676053	7676057
chr17	7676058	7676059
chr17	7676095	7676097
chr17	7676209	7676211
chr17	7676272	7676274
chr17	7676379	7676381
chr17	31206296	31206298
chr17	31206359	31206361
chr17	31235622	31235623
chr17	31327837	31327839
chr17	31350208	31350210
chr17	39708402	39708403
chr17	39708506	39708508
chr17	39710408	39710410
chr17	39710456	39710458
chr17	39711954	39711956
chr17	39723347	39723352
chr17	39723403	39723405
chr17	39723540	39723541
chr17	39723649	39723650
chr17	39723965	39723967
chr17	39724003	39724004
chr17	39724007	39724008
chr17	39724727	39724728
chr17	39724730	39724731
chr17	39724734	39724735
chr17	39724743	39724745
chr17	39724746	39724749
chr17	39725078	39725079
chr17	39725138	39725139
chr17	39725160	39725161
chr19	3115013	3115016
chr19	3118943	3118945
chr19	18162973	18162974
chr19	18167238	18167240
chr2	47471040	47471041
chr20	58905427	58905429
chr20	58909364	58909366
chr20	58909539	58909542
chr3	179198825	179198826
chr3	179198852	179198853
chr3	179198854	179198855
chr3	179198856	179198857
chr3	179198936	179198938
chr3	179198939	179198941
chr3	179199065	179199066
chr3	179199087	179199088
chr3	179199092	179199094
chr3	179199101	179199103
chr3	179199128	179199130
chr3	179199133	179199136
chr3	179199139	179199142
chr3	179199144	179199148
chr3	179199149	179199150
chr3	179199155	179199160
chr3	179199165	179199166
chr3	179199168	179199169
chr3	179199689	179199690
chr3	179203759	179203761
chr3	179203762	179203765
chr3	179203777	179203779
chr3	179204511	179204513
chr3	179204532	179204534
chr3	179204535	179204537
chr3	179204574	179204576
chr3	179210188	179210189
chr3	179210191	179210192
chr3	179210236	179210237
chr3	179210271	179210272
chr3	179210276	179210277
chr3	179210280	179210281
chr3	179210282	179210284
chr3	179210286	179210287
chr3	179210289	179210291
chr3	179210292	179210293
chr3	179210298	179210299
chr3	179210321	179210322
chr3	179210436	179210438
chr3	179218285	179218286
chr3	179218293	179218295
chr3	179218302	179218308
chr3	179219633	179219634
chr3	179221145	179221147
chr3	179230038	179230039
chr3	179230255	179230256
chr3	179230347	179230348
chr3	179234166	179234167
chr3	179234168	179234169
chr3	179234175	179234177
chr3	179234217	179234219
chr3	179234229	179234230
chr3	179234283	179234287
chr3	179234288	179234289
chr3	179234295	179234298
chr3	179234301	179234303
chr3	179234311	179234312
chr3	179234349	179234351
chr5	112780894	112780895
chr5	112838398	112838399
chr5	112839473	112839474
chr5	112839500	112839501
chr5	112839537	112839538
chr5	112839575	112839576
chr5	112839605	112839606
chr5	112839650	112839651
chr5	112839692	112839693
chr5	112839725	112839726
chr5	112839728	112839729
chr5	112839782	112839783
chr5	112839809	112839810
chr5	112839811	112839812
chr5	112839815	112839816
chr5	112839878	112839880
chr6	152011696	152011697
chr6	152098784	152098788
chr6	152098790	152098791
chr7	5986812	5986813
chr7	55173983	55173986
chr7	55174013	55174015
chr7	55174754	55174755
chr7	55174771	55174778
chr7	55174782	55174783
chr7	55174784	55174785
chr7	55174786	55174787
chr7	55174789	55174791
chr7	55174796	55174799
chr7	55181296	55181297
chr7	55181304	55181305
chr7	55181308	55181309
chr7	55181311	55181312
chr7	55181315	55181321
chr7	55181323	55181324
chr7	55181377	55181379
chr7	55191745	55191746
chr7	55191747	55191748
chr7	55191760	55191762
chr7	55191821	55191822
chr7	55191830	55191831
chr7	129206556	129206557
chr7	129206558	129206559
chr7	129206563	129206565
chr7	129210499	129210500
chr7	140753321	140753322
chr7	140753325	140753326
chr7	140753330	140753338
chr7	140753340	140753341
chr7	140753344	140753346
chr7	140753347	140753349
chr7	140753352	140753355
chr7	140753392	140753393
chr7	140754186	140754187
chr7	140778026	140778027
chr7	140778030	140778032
chr7	140778036	140778037
chr7	140778041	140778042
chr7	140778052	140778054
chr7	140781600	140781603
chr7	140781610	140781611
chr7	140794467	140794469
chr7	140800359	140800360
chr8	38414787	38414788
chr8	38414789	38414790
chr8	38417330	38417331
chr8	38417332	38417333
chr9	77794570	77794572
chr9	77797576	77797578
chr9	77922195	77922196
chr9	77922338	77922340

## Sheet: Supplementary Table 5
Supplementary Table 5: Total reads and consensus building
Liquid biopsy
Sample ID	Sample	Reference material	Material	Orig. total [Mio]	Orig. dup	Consensus reads [Mio]	Consensus reduction
LB-Sera-VAF_0-R1	LB-Sera-VAF_0	Seraseq® ctDNA Complete™ Reference Material WT (0%)	plasma	53.7	0.726	1.9	0.964
LB-Sera-VAF_0.05-R1	LB-Sera-VAF_0.05	in vitro dilution of Seraseq® ctDNA Complete™ Reference Material AF0.1% in WT (0%)	plasma	88.1	0.789	3.6	0.959
LB-Sera-VAF_0.05-R2	LB-Sera-VAF_0.05	in vitro dilution of Seraseq® ctDNA Complete™ Reference Material AF0.1% in WT (0%)	plasma	96.3	0.881	3	0.969
LB-Sera-VAF_0.1-R1	LB-Sera-VAF_0.1	Seraseq® ctDNA Complete™ Reference Material AF0.1%	plasma	89.8	0.778	3.6	0.959
LB-Sera-VAF_0.1-R2	LB-Sera-VAF_0.1	Seraseq® ctDNA Complete™ Reference Material AF0.1%	plasma	131.3	0.828	5.7	0.957
LB-Sera-VAF_0.5-R1	LB-Sera-VAF_0.5	Seraseq® ctDNA Complete™ Reference Material AF0.5%	plasma	76.1	0.806	3.2	0.958
LB-Sera-VAF_0.5-R2	LB-Sera-VAF_0.5	Seraseq® ctDNA Complete™ Reference Material AF0.5%	plasma	111.7	0.841	4.5	0.96
LB-Sera-VAF_1-R1	LB-Sera-VAF_1	Seraseq® ctDNA Complete™ Reference Material AF1%	plasma	90.5	0.777	3.6	0.96
LB-Sera-VAF_1-R2	LB-Sera-VAF_1	Seraseq® ctDNA Complete™ Reference Material AF1%	plasma	79.8	0.799	3.8	0.952
LB-Sera-VAF_5-R1	LB-Sera-VAF_5	Seraseq® ctDNA Complete™ Reference Material AF5%	plasma	76	0.801	3.2	0.958
LB-Sera-VAF_5-R2	LB-Sera-VAF_5	Seraseq® ctDNA Complete™ Reference Material AF5%	plasma	101.1	0.834	4.8	0.952
Median				90.15	0.8035	3.6	0.9585
Mean				94.07	0.8134	3.9	0.9584
SD				16.3431	0.0309167	0.804984	0.00449889
CV				0.173734	0.0380092	0.206406	0.00469417
Tissue biopsy
Sample ID		Reference material	Material	Orig. total [Mio]	Orig. dup
T-Horizon-R1	T-Horizon	Quantitative Multiplex Reference Standard (FFPE)	FFPE	6.475	0.232
T-Horizon-R2	T-Horizon	Quantitative Multiplex Reference Standard (FFPE)	FFPE	7.4061	0.211
T-CRC-01-R1	T-CRC-01	internal control: MSH2 c.770del p.(Val257Aspfs*17): 33% + MSH2 c.2548G>T: p.(Glu850*): 35%	FFPE	7.03016	0.331
T-CRC-02-R1	T-CRC-02	internal control: MSH2 c.2548G>T p.(Glu850*): 14.33% + c.770del p.(Val257Aspfs*17): 14.67%	FFPE	6.44267	0.458
T-CRC-03-R1	T-CRC-03	internal control: MSH6 c.3128dup p.(Asn1043Lysfs*23) + c.3964G>T p.Glu1322*: 22%	FFPE	6.97962	0.437
T-CRC-04-R1	T-CRC-04	internal control: MLH1 c.2224C>T p.(Gln742*): 31%	FFPE	4.37202	0.261
T-CRC-04-R2	T-CRC-04	internal control: MLH1 c.2224C>T p.(Gln742*): 31%	FFPE	4.41933	0.295
T-EC-01-R1	T-EC-01	internal control: MSH6 c.3261del p.(Phe1088Serfs*2): 17%	FFPE	9.43972	0.404
T-EC-01-R2	T-EC-01	internal control: MSH6 c.3261del p.(Phe1088Serfs*2): 17%	FFPE	5.28816	0.298
T-FAP-01-R1	T-FAP-01	internal control: APC c.4348C>T p.(Arg1450*): 12%	FFPE	3.22699	0.274
T-FAP-01-R2	T-FAP-01	internal control: APC c.4348C>T p.(Arg1450*): 12%	FFPE	3.09957	0.233
T-FD-01-R1	T-FD-01	internal control: GNAS c.601C>T p.(Arg201Cys): 36%	FFPE	2.85835	0.192
T-FD-01-R2	T-FD-01	internal control: GNAS c.601C>T p.(Arg201Cys): 36%	FFPE	3.75412	0.183
T-NF-01-R1	T-NF-01	internal control: NF2 c.169C>T p.(Arg57*): het	FFPE	5.41976	0.237
T-NF-01-R2	T-NF-01	internal control: NF2 c.169C>T p.(Arg57*): het	FFPE	5.36721	0.275
T-OC-01-R1	T-OC-01	internal control: BRCA2 c.538A>T p.(Ile180Phe) Keimbahn: het	FFPE	7.60977	0.523
T-PC-01-R1	T-PC-01	internal control: NF2 c.222G>A p.(Trp74*): 81%	FFPE	3.56314	0.181
T-PC-01-R2	T-PC-01	internal control: NF2 c.222G>A p.(Trp74*): 81%	FFPE	3.10413	0.202
T-OC-02-R1	T-OC-02	internal control: WT	FFPE	9.98448	0.427
T-PC-02-R1	T-PC-02	unsolved case	FFPE	4.14219	0.733
T-PROS-01-R1	T-PROS-01	unsolved case	skin fibroblasts	10.6892	0.3
Median				5.36721	0.275
Mean				5.74627	0.318429
SD				2.29429	0.133577
CV				0.399267	0.419487
Abbreviations	CRC	colorectal cancer
	EC	endometrial cancer
	FAP	familial adenomatous polyposis
	FD	polyostotic fibrous dysplasia
	NF	neurofibromatosis
	OC	ovarial cancer
	PC	prostate cancer
	PROS	assymetric overgrowth syndrome
	Sera	Seraseq reference material
	Horizon	Horizon reference material

## Sheet: Supplementary Table 6
Supplementary Table 6: Sequencing QC
Liquid biopsy
Sample ID	Reference material	Material	Mean_Coverage	Region at >250x [%]	GC_Content	Sequencer
LB-Sera-VAF_0-R1	Seraseq® ctDNA Complete™ Reference Material WT (0%)	plasma	916	97.048	46	NextSeq
LB-Sera-VAF_0.05-R1	in vitro dilution of Seraseq® ctDNA Complete™ Reference Material AF0.1% in WT (0%)	plasma	1755	98.97	46	NextSeq
LB-Sera-VAF_0.05-R2	in vitro dilution of Seraseq® ctDNA Complete™ Reference Material AF0.1% in WT (0%)	plasma	1428	98.6	46	NextSeq
LB-Sera-VAF_0.1-R1	Seraseq® ctDNA Complete™ Reference Material AF0.1%	plasma	1823	98.476	46	NextSeq
LB-Sera-VAF_0.1-R2	Seraseq® ctDNA Complete™ Reference Material AF0.1%	plasma	2759	99.15	46	NextSeq
LB-Sera-VAF_0.5-R1	Seraseq® ctDNA Complete™ Reference Material AF0.5%	plasma	1564	98.47	46	NextSeq
LB-Sera-VAF_0.5-R2	Seraseq® ctDNA Complete™ Reference Material AF0.5%	plasma	2132	99	46	NextSeq
LB-Sera-VAF_1-R1	Seraseq® ctDNA Complete™ Reference Material AF1%	plasma	1804	98.663	46	NextSeq
LB-Sera-VAF_1-R2	Seraseq® ctDNA Complete™ Reference Material AF1%	plasma	1868	98.93	46	NextSeq
LB-Sera-VAF_5-R1	Seraseq® ctDNA Complete™ Reference Material AF5%	plasma	1496	98.38	47	NextSeq
LB-Sera-VAF_5-R2	Seraseq® ctDNA Complete™ Reference Material AF5%	plasma	2201	99.05	47	NextSeq
LB-CRC-01-R1	internal control: BRAF p.V600E 0.18% VAF	plasma	1073	96.88	47	NextSeq
LB-PROS-01-R1	unsolved case	plasma	540	94.3	45	NextSeq
Median			1755	98.6	46	NextSeq
Mean			1643	98.1475	46.1538	NextSeq
SD			558.951	1.3065	0.532939	NextSeq
CV			0.340202	0.0133116	0.011547	NextSeq
Tissue biopsy
Sample ID	Reference material	Material	Mean_Coverage	Region at >100x [%]	GC_Content	Sequencer
T-Horizon-R1	Quantitative Multiplex Reference Standard (FFPE)	FFPE	1971	99.999	50	MiSeq
T-Horizon-R2	Quantitative Multiplex Reference Standard (FFPE)	FFPE	2311	99.999	49	MiSeq
T-CRC-01-R1	internal control: MSH2 c.770del p.(Val257Aspfs*17): 33% + MSH2 c.2548G>T: p.(Glu850*): 35%	FFPE	1860	99.999	52	NextSeq
T-CRC-02-R1	internal control: MSH2 c.2548G>T p.(Glu850*): 14.33% + c.770del p.(Val257Aspfs*17): 14.67%	FFPE	1299	99.999	48	NextSeq
T-CRC-03-R1	internal control: MSH6 c.3128dup p.(Asn1043Lysfs*23) + c.3964G>T p.Glu1322*: 22%	FFPE	1551	99.999	48	NextSeq
T-CRC-04-R1	internal control: MLH1 c.2224C>T p.(Gln742*): 31%	FFPE	1186	99.999	47	MiSeq
T-CRC-04-R2	internal control: MLH1 c.2224C>T p.(Gln742*): 31%	FFPE	1234	99.999	47	MiSeq
T-EC-01-R1	internal control: MSH6 c.3261del p.(Phe1088Serfs*2): 17%	FFPE	2124	99.999	46	NextSeq
T-EC-01-R2	internal control: MSH6 c.3261del p.(Phe1088Serfs*2): 17%	FFPE	1400	99.999	46	MiSeq
T-FAP-01-R1	internal control: APC c.4348C>T p.(Arg1450*): 12%	FFPE	904	99.999	47	MiSeq
T-FAP-01-R2	internal control: APC c.4348C>T p.(Arg1450*): 12%	FFPE	921	99.999	47	MiSeq
T-FD-01-R1	internal control: GNAS c.601C>T p.(Arg201Cys): 36%	FFPE	891	99.999	46	MiSeq
T-FD-01-R2	internal control: GNAS c.601C>T p.(Arg201Cys): 36%	FFPE	1185	99.999	46	MiSeq
T-NF-01-R1	internal control: NF2 c.169C>T p.(Arg57*): het	FFPE	1567	99.999	45	MiSeq
T-NF-01-R2	internal control: NF2 c.169C>T p.(Arg57*): het	FFPE	1667	99.999	45	MiSeq
T-OC-01-R1	internal control: BRCA2 c.538A>T p.(Ile180Phe) Keimbahn: het	FFPE	1401	99.999	46	NextSeq
T-PC-01-R1	internal control: NF2 c.222G>A p.(Trp74*): 81%	FFPE	1020	99.999	46	MiSeq
T-PC-01-R2	internal control: NF2 c.222G>A p.(Trp74*): 81%	FFPE	1207	99.999	46	MiSeq
T-OC-02-R1	internal control: WT	FFPE	2290	99.999	45	NextSeq
T-PC-02-R1	unsolved case	FFPE	249	98.516	49	MiSeq
T-PROS-01-R1	unsolved case	skin fibroblasts	3174	99.999	47	NextSeq
Median - total			1400	99.999	47	total
Mean- total			1495.81	99.9284	47.0476	total
SD - total			622.242	0.315818	1.7314	total
CV - total			0.41599	0.00316044	0.0368009	total
Median - NextSeq			1860	99.999	47	NextSeq
Mean- NextSeq			1957	99.999	47.4286	NextSeq
SD- NextSeq			601.927	1.42109e-14	2.12852	NextSeq
CV- NextSeq			0.307576	1.4211e-16	0.0448785	NextSeq
Median - MiSeq			1196.5	99.999	46.5	MiSeq
Mean - MiSeq			1265.21	99.8931	46.8571	MiSeq
SD - MiSeq			489.997	0.381931	1.45686	MiSeq
CV - MiSeq			0.387284	0.0038234	0.0310916	MiSeq
Abbreviations
CRC	colorectal cancer
EC	endometrial cancer
FAP	familial adenomatous polyposis
FD	polyostotic fibrous dysplasia
NF	neurofibromatosis
OC	ovarial cancer
PC	prostate cancer
PROS	assymetric overgrowth syndrome
Sera	Seraseq reference material
Horizon	Horizon reference material

## Sheet: Supplementary Table 7
Supplementary Table 7: Variant detection
Liquid biopsy
Liquid reference material Seraseq® ctDNA Complete™ Reference Material 0.5%						LB-Sera-VAF_0.5-R1					LB-Sera-VAF_0.5-R2
Gene	Variant	HGVS		Actual Allele Frequency	Kit Information	Measured Allele Frequency	forward reads	reverse reads	S variant reads	total reads	Measured Allele Frequency	forward reads	reverse reads	S variant reads	total reads
AKT1	p.E17K	NM_001382430.1:c.49G>A	SNV	0.0051	Not included in GIAB trusted regions	-	-	-	-	-	-	-	-	-	-
ALK	p.G1202R	NM_004304.5:c.3604G>A	SNV	0.0056	Not included in kit	-	-	-	-	-	-	-	-	-	-
ALK	p.F1174L	NM_004304.5:c.3522C>A	SNV	0.0056	Not included in kit	-	-	-	-	-	-	-	-	-	-
BRAF	p.V600E	NM_004333.6:c.1799T>A	SNV	0.0048		0.00574053	7	8	15	2613	0.00248139	3	6	9	3627
BRCA1	p.K654fs*47	NM_007294.4:c.1961del	InDel	0.0046		0.00566856	-	-	17	2999	0.00233766	-	-	9	3850
BRCA2	p.R2645fs*3	NM_000059.4:c.7934del	InDel	0.005		Not detected	-	-	6	3041	0.00726783	-	-	27	3715
CD74/ROS1			Translocation	0.0053	Not included in kit	-	-	-	-	-	-	-	-	-	-
EGFR	p.L858R	NM_005228.5:c.2573T>G	SNV	0.0054		0.00659036	10	9	19	2883	0.0041	8	8	16	3912
EGFR	p.T790M	NM_005228.5:c.2369C>T	SNV	0.0046		0.00597808	10	8	18	3011	0.0065	13	13	26	3997
EGFR	p.L747_P753>S	NM_005228.5:c.2240_2257del	InDel	0.0059		0.0131052	-	-	36	2747	0.00991609	-	-	39	3933
EGFR	p.S752_I759delSPKANKEI	NM_005228.5:c.2254_2277del	InDel	0.005		0.0120614	-	-	33	2736	0.0078362	-	-	31	3956
EGFR	p.E746_A750delELREA	NM_005228.5:c.2235_2249del	InDel	0.0064		0.00403966	-	-	11	2723	0.00538186	-	-	21	3902
EML4-ALK	Translocation		Translocation	0.0049	Not included in kit	-	-	-	-	-	-	-	-	-	-
ERBB2	p.A775_G776insYVMA	NM_004448.4:c.2313_2324dup	InDel	0.0042		Not detected	-	-	4	2741	Not detected	-	-	5	4127
KIT	p.D816V	NM_000222.3:c.2447A>T	SNV	0.0053	Not included in kit	-	-	-	-	-	-	-	-	-	-
KRAS	p.G12D	NM_004985.5:c.35G>A	SNV	0.0056		0.00379651	4	6	10	2634	0.0058	10	11	21	3634
KRAS	p.G12C	NM_004985.5:c.34G>T	SNV	0.0052		0.00759878	10	10	20	2632	0.0061	11	11	22	3627
KRAS	p.Q61H	NM_004985.5:c.183A>C	SNV	0.0056		0.00693178	10	9	19	2741	0.01319	11	16	27	2047
NCOA4/RET			Translocation	0.0056	Not included in kit	-	-	-	-	-	-	-	-	-	-
NRAS	p.Q61R	NM_002524.5:c.182A>G	SNV	0.0054		0.00570776	5	5	10	1752	0.01319	11	16	27	2047
PIK3CA	p.H1047R	NM_006218.4:c.3140A>G	SNV	0.0055		0.00494042	9	8	17	3441	0.00466978	12	9	21	4497
PIK3CA	p.N1068fs*4	NM_006218.4:c.3204_3205insA	InDel	0.0055		0.00588978	-	-	14	2377	0.00423089	-	-	14	3309
SNV median				0.00545		0.00588978	7.33333	7	18.6	2500	0.0065	9	11.6667	23	3382.6
SNV mean				0.00528125		0.00771375	8.33333	8	22.2286	2845.57	0.00540587	8	8.66667	21.1429	3879.66
SNV SD				0.000410744		0.00291213					0.00386803
SNV CV				0.0753659		0.494438					0.595082
InDel median				0.00545		0.00726528			20.5	2685.75	0.0069681			25.25	3316
InDel mean				0.00563333		0.0056149			14	2496.4	0.00873238			23.6	3051.4
InDel SD				0.000431611		0.0029503					0.00296643
InDel CV				0.0791947		0.406083					0.425716
Liquid reference material Seraseq® ctDNA Complete™ Reference Material 1%						LB-Sera-VAF_1-R1					LB-Sera-VAF_1-R2
Gene	Variant	HGVS		Actual Allele Frequency	Kit Information	Measured Allele Frequency	forward reads	reverse reads	S variant reads	total reads	Measured Allele Frequency	forward reads	reverse reads	S variant reads	total reads
AKT1	p.E17K	NM_001382430.1:c.49G>A	SNV	0.0106	Not included in GIAB trusted regions	-	-	-	-	-	-	-	-	-	-
ALK	p.G1202R	NM_004304.5:c.3604G>A	SNV	0.0103	Not included in kit	-	-	-	-	-	-	-	-	-	-
ALK	p.F1174L	NM_004304.5:c.3522C>A	SNV	0.0103	Not included in kit	-	-	-	-	-	-	-	-	-	-
BRAF	p.V600E	NM_004333.6:c.1799T>A	SNV	0.0102		0.00802512	11	12	23	2866	0.0100659	14	15	29	2881
BRCA1	p.K654fs*47	NM_007294.4:c.1961del	InDel	0.0099		0.0099728	-	-	33	3309	0.00839161	-	-	30	3575
BRCA2	p.R2645fs*3	NM_000059.4:c.7934del	InDel	0.0094		0.0106984	-	-	36	3365	0.0105109	-	-	36	3425
CD74/ROS1			Translocation	0.0102	Not included in kit	-	-	-	-	-	-	-	-	-	-
EGFR	p.L858R	NM_005228.5:c.2573T>G	SNV	0.0107		0.015361	24	26	50	3255	0.0086593	13	16	29	3349
EGFR	p.T790M	NM_005228.5:c.2369C>T	SNV	0.0099		0.0135174	22	25	47	3477	0.0109581	17	22	39	3559
EGFR	p.L747_P753>S	NM_005228.5:c.2240_2257del	InDel	0.0115		0.0167774	-	-	48	2861	0.0180838	-	-	57	3152
EGFR	p.S752_I759delSPKANKEI	NM_005228.5:c.2254_2277del	InDel	0.0106		0.0130854	-	-	38	2904	0.0146783	-	-	47	3202
EGFR	p.E746_A750delELREA	NM_005228.5:c.2235_2249del	InDel	0.0118		0.00629591	-	-	18	2859	0.0101781	-	-	32	3144
EML4-ALK	Translocation		Translocation	0.0097	Not included in kit	-	-	-	-	-	-	-	-	-	-
ERBB2	p.A775_G776insYVMA	NM_004448.4:c.2313_2324dup	InDel	0.0094		0.00434783	-	-	16	3680	0.00390117	-	-	15	3845
KIT	p.D816V	NM_000222.3:c.2447A>T	SNV	0.0107	Not included in kit	-	-	-	-	-	-	-	-	-	-
KRAS	p.G12D	NM_004985.5:c.35G>A	SNV	0.0109		0.0077383	10	12	22	2843	0.0136849	20	21	41	2996
KRAS	p.G12C	NM_004985.5:c.34G>T	SNV	0.0104		0.00845964	13	11	24	2837	0.0147157	20	24	44	2990
KRAS	p.Q61H	NM_004985.5:c.183A>C	SNV	0.0097		0.00822004	12	14	26	3163	0.0085758	16	12	28	3265
NCOA4/RET			Translocation	0.0103	Not included in kit	-	-	-	-	-	-	-	-	-	-
NRAS	p.Q61R	NM_002524.5:c.182A>G	SNV	0.0109		0.00555836	3	8	11	1979	0.00875386	7	10	17	1942
PIK3CA	p.H1047R	NM_006218.4:c.3140A>G	SNV	0.0109		0.00567721	10	11	21	3699	0.00561798	8	13	21	3738
PIK3CA	p.N1068fs*4	NM_006218.4:c.3204_3205insA	InDel	0.0109		0.00617999	-	-	16	2589	0.0034642	-	-	9	2598
SNV median				0.0103		0.00802512	12	15	29	2754.4	0.0100659	12.6667	15.6667	30.2	2826.4
SNV mean				0.01055		0.0109891	14.25	16	34.5714	3092.63	0.0107947	11.9167	14.9167	34.7429	3246.2
SNV SD				0.000463681		0.00439374					0.00469441
SNV CV				0.0450176		0.547498					0.466365
InDel median				0.0105		0.00845964			27.5	2936.75	0.0141816			40	3113.25
InDel mean				0.0106667		0.00782844			20.2	2736.2	0.0111817			32.4	2867.4
InDel SD				0.000548839		0.00164814					0.00350588
InDel CV				0.0522704		0.194824					0.247213
Liquid reference material Seraseq® ctDNA Complete™ Reference Material 5%						LB-Sera-VAF_5-R1					LB-Sera-VAF_5-R1
Gene	Variant	HGVS		Actual Allele Frequency	Kit Information	Measured Allele Frequency	forward reads	reverse reads	S variant reads	total reads	Measured Allele Frequency	forward reads	reverse reads	S variant reads	total reads
AKT1	p.E17K	NM_001382430.1:c.49G>A	SNV	0.0522	Not included in GIAB trusted regions	-	-	-	-	-	-	-	-	-	-
ALK	p.G1202R	NM_004304.5:c.3604G>A	SNV	0.0488	Not included in kit	-	-	-	-	-	-	-	-	-	-
ALK	p.F1174L	NM_004304.5:c.3522C>A	SNV	0.0488	Not included in kit	-	-	-	-	-	-	-	-	-	-
BRAF	p.V600E	NM_004333.6:c.1799T>A	SNV	0.0526		0.045305	89	90	179	3951	0.0574287	77	78	155	2699
BRCA1	p.K654fs*47	NM_007294.4:c.1961del	InDel	0.0479		0.0371379	-	-	150	4039	0.0370889	-	-	106	2858
BRCA2	p.R2645fs*3	NM_000059.4:c.7934del	InDel	0.0461		0.0482955	-	-	187	3872	0.042654	-	-	117	2743
CD74/ROS1			Translocation	0.0488	Not included in kit	-	-	-	-	-	-	-	-	-	-
EGFR	p.L858R	NM_005228.5:c.2573T>G	SNV	0.053		0.0560706	127	127	254	4530	0.0562379	84	90	174	3094
EGFR	p.T790M	NM_005228.5:c.2369C>T	SNV	0.0503		0.0414882	89	95	184	4435	0.0450974	66	66	132	2927
EGFR	p.L747_P753>S	NM_005228.5:c.2240_2257del	InDel	0.0602		0.0882069	-	-	365	4138	0.0974921	-	-	276	2831
EGFR	p.S752_I759delSPKANKEI	NM_005228.5:c.2254_2277del	InDel	0.0514		0.0722777	-	-	304	4206	0.0878187	-	-	248	2824
EGFR	p.E746_A750delELREA	NM_005228.5:c.2235_2249del	InDel	0.0572		0.0401206	-	-	173	4312	0.0455158	-	-	135	2966
EML4-ALK	Translocation		Translocation	0.0458	Not included in kit	-	-	-	-	-	-	-	-	-	-
ERBB2	p.A775_G776insYVMA	NM_004448.4:c.2313_2324dup	InDel	0.0512		0.0183472	-	-	234	12754	0.0222113	-	-	181	8149
KIT	p.D816V	NM_000222.3:c.2447A>T	SNV	0.0518	Not included in kit	-	-	-	-	-	-	-	-	-	-
KRAS	p.G12D	NM_004985.5:c.35G>A	SNV	0.0535		0.0547625	113	121	234	4273	0.0592409	81	86	167	2819
KRAS	p.G12C	NM_004985.5:c.34G>T	SNV	0.0528		0.0503985	106	109	215	4266	0.0502316	70	71	141	2807
KRAS	p.Q61H	NM_004985.5:c.183A>C	SNV	0.0489		0.0490944	106	100	206	4196	0.0544588	78	82	160	2938
NCOA4/RET			Translocation	0.0507	Not included in kit	-	-	-	-	-	-	-	-	-	-
NRAS	p.Q61R	NM_002524.5:c.182A>G	SNV	0.0547		0.0505479	64	79	143	2829	0.0472081	42	51	93	1970
PIK3CA	p.H1047R	NM_006218.4:c.3140A>G	SNV	0.0498		0.0611846	141	141	282	4609	0.0459395	76	79	155	3374
PIK3CA	p.N1068fs*4	NM_006218.4:c.3204_3205insA	InDel	0.0498		0.0530504	-	-	160	3016	0.0437006	-	-	94	2151
SNV median				0.05005		0.0505479	80.6667	88	206.2	3673.8	0.0472081	61.6667	65	150	2515.6
SNV mean				0.0517187		0.0586758	109.417	111.5	248.6	4163.83	0.0613163	74.6667	78	180.571	2885.09
SNV SD				0.00375566		0.0167349					0.0202346
SNV CV				0.0750382		0.331071					0.428625
InDel median				0.0514		0.0503985			239.75	4235.25	0.0544588			179	2847
InDel mean				0.0519857		0.0488699			194.2	3975.2	0.0498849			139.2	2700
InDel SD				0.00345023		0.0044122					0.00558442
InDel CV				0.0671251		0.0875464					0.102544
Liquid reference material Seraseq® ctDNA Complete™ Reference Material WT						LB-Sera-VAF_0-R1
Gene	Variant	HGVS		Actual Allele Frequency	Kit Information	Measured Allele Frequency	forward reads	reverse reads	S variant reads	total reads
AKT1	p.E17K	NM_001382430.1:c.49G>A	SNV	5e-05	Not included in GIAB trusted regions	-	-	-	-	-
ALK	p.G1202R	NM_004304.5:c.3604G>A	SNV	0	Not included in kit	-	-	-	-	-
ALK	p.F1174L	NM_004304.5:c.3522C>A	SNV	0	Not included in kit	-	-	-	-	-
BRAF	p.V600E	NM_004333.6:c.1799T>A	SNV	0.000%		0	0	0	0	2699
BRCA1	p.K654fs*47	NM_007294.4:c.1961del	InDel	1e-05		0.00113314	-	-	2	1765
BRCA2	p.R2645fs*3	NM_000059.4:c.7934del	InDel	0		0	-	-	0	1813
CD74/ROS1			Translocation	0	Not included in kit	-	-	-	-	-
EGFR	p.L858R	NM_005228.5:c.2573T>G	SNV	1e-05		0.000514668	0	1	1	1943
EGFR	p.T790M	NM_005228.5:c.2369C>T	SNV	9e-05		0	0	0	0	1987
EGFR	p.L747_P753>S	NM_005228.5:c.2240_2257del	InDel	0		0	-	-	0	1797
EGFR	p.S752_I759delSPKANKEI	NM_005228.5:c.2254_2277del	InDel	1e-05		0	-	-	0	1783
EGFR	p.E746_A750delELREA	NM_005228.5:c.2235_2249del	InDel	8e-05		0	-	-	0	1792
EML4-ALK	Translocation		Translocation	1e-05	Not included in kit	-	-	-	-	-
ERBB2	p.A775_G776insYVMA	NM_004448.4:c.2313_2324dup	InDel	7e-05		0	-	-	0	1476
KIT	p.D816V	NM_000222.3:c.2447A>T	SNV	2e-05	Not included in kit	-	-	-	-	-
KRAS	p.G12D	NM_004985.5:c.35G>A	SNV	0.00012		0	0	0	0	1640
KRAS	p.G12C	NM_004985.5:c.34G>T	SNV	1e-05		0	0	0	0	1643
KRAS	p.Q61H	NM_004985.5:c.183A>C	SNV	4e-05		0	0	0	0	1678
NCOA4/RET			Translocation	0	Not included in kit	-	-	-	-	-
NRAS	p.Q61R	NM_002524.5:c.182A>G	SNV	6e-05		0	0	0	0	1219
PIK3CA	p.H1047R	NM_006218.4:c.3140A>G	SNV	6e-05		0	0	0	0	2073
PIK3CA	p.N1068fs*4	NM_006218.4:c.3204_3205insA	InDel	6e-05		0	-	-	0	1354
SNV median				0		0	0	0	0	1811.2
SNV mean				1.28571e-05		0.000235402	0	0.25	0.428571	1981.6
SNV SD				3.58569e-05		0
SNV CV				#DIV/0!		#DIV/0!
InDel median				1e-05		0			0	1686
InDel mean				4.42857e-05		0			0	1594.4
InDel SD				4.20398e-05		0
InDel CV				4.20398		#DIV/0!
Tissue biopsy
Tissue reference material: Quantitative Multiplex Reference Standard (FFPE) (Horizon)						T-Horizon-R1					T-Horizon-R2
Gene	Variant	HGVS		Actual Allele Frequency	Kit Information	Measured Allele Frequency	forward reads	reverse reads	S variant reads	total reads	Measured Allele Frequency	forward reads	reverse reads	S variant reads	total reads
BRAF	p.V600E	NM_004333.6:c.1799T>A	SNV	0.1269		0.102792	42	39	81	788	0.0954879	43	48	91	953
EGFR	p.E746_A750delELREA	NM_005228.5:c.2235_2249del	InDel	0.0175	lower than LOB	Not detected	-	-	78	6011	Not detected	-	-	81	6983
EGFR	p.L858R	NM_005228.5:c.2573T>G	SNV	0.0382	lower than LOB	Not detected	103	121	224	6223	Not detected	118	136	254	7069
EGFR	p.T790M	NM_005228.5:c.2369C>T	SNV	0.0114	lower than LOB	Not detected	49	50	99	6771	Not detected	47	49	96	7943
EGFR	p.G719S	NM_005228.5:c.2155G>A	SNV	0.242		0.229252	777	839	1616	7049	0.230817	915	944	1859	8054
KIT	p.D816V	NM_000222.3:c.2447A>T	SNV	0.0895	Not included in kit	-	-	-	-	-	-	-	-	-	-
KRAS	p.G13D	NM_004985.5:c.38G>A	SNV	0.1375		0.149326	257	264	521	3489	0.144906	282	294	576	3975
KRAS	p.G12D	NM_004985.5:c.35G>A	SNV	0.0575		0.0770774	133	136	269	3490	0.0722922	136	151	287	3970
NRAS	p.Q61K	NM_002524.5:c.182A>G	SNV	0.1228		0.130978	268	277	545	4161	0.132251	316	311	627	4741
PIK3CA	p.H1047R	NM_006218.4:c.3140A>G	SNV	0.1813		0.168385	22	27	49	291	0.166667	26	34	60	360
PIK3CA	p.E545K	NM_006218.4:c.1633G>A	SNV	0.0834		0.415328	176	160	336	809	0.434924	199	202	401	922
internal control: MSH2 c.770del p.(Val257Aspfs*17): 33% + MSH2 c.2548G>T: p.(Glu850*): 35%						T-CRC-01-R1
Gene	Variant	HGVS		Actual Allele Frequency	Kit Information	Measured Allele Frequency	forward reads	reverse reads	S variant reads	total reads
MSH2	p.E850*	NM_000251.3:c.2548G>T	SNV	0.35		0.2867	248	240	488	1693
MSH2	p.V257Dfs*17	NM_000251.3:c.770del	InDel	0.33		0.2895	-	-	478	1608
internal control: MSH2 c.2548G>T p.(Glu850*): 14.33% + c.770del p.(Val257Aspfs*17): 14.67%						T-CRC-02-R1
Gene	Variant	HGVS		Actual Allele Frequency	Kit Information	Measured Allele Frequency	forward reads	reverse reads	S variant reads	total reads
MSH2	p.E850*	NM_000251.3:c.2548G>T	SNV	0.14		0.1488	167	178	345	2285
MSH2	p.V257Dfs*17	NM_000251.3:c.770del	InDel	0.15		0.1542	-	-	237	1479
internal control: MSH6 c.3128dup p.(Asn1043Lysfs*23) + c.3964G>T p.Glu1322*: 22%						T-CRC-03-R1
Gene	Variant	HGVS		Actual Allele Frequency	Kit Information	Measured Allele Frequency	forward reads	reverse reads	S variant reads	total reads
MSH6	p.E1322*	NM_000179.3:c.3964G>T	SNV	0.23		0.2466	321	316	637	2573
MSH6	p.N1043Kfs*23	NM_000179.3:c.3128dup	InDel	0.22		0.2286	-	-	450	2010
internal control: MLH1 c.2224C>T p.(Gln742*): 31%						T-CRC-04-R1					T-CRC-04-R2
Gene	Variant	HGVS		Actual Allele Frequency	Kit Information	Measured Allele Frequency	forward reads	reverse reads	S variant reads	total reads	Measured Allele Frequency	forward reads	reverse reads	S variant reads	total reads
MLH1	p.Q742*	NM_000249.4:c.2224C>T	SNV	0.31		0.3103	276	281	557	1775	0.329	300	322	622	1868
internal control: MSH6 c.3261del p.(Phe1088Serfs*2): 17%						T-EC-01-R1					T-EC-01-R2
Gene	Variant	HGVS		Actual Allele Frequency	Kit Information	Measured Allele Frequency	forward reads	reverse reads	S variant reads	total reads	Measured Allele Frequency	forward reads	reverse reads	S variant reads	total reads
MSH6	p.F1088Sfs*2	NM_000179.3:c.3261del	InDel	0.17		0.1024	-	-	164	1998	0.0803	-	-	305	2859
internal control: APC c.4348C>T p.(Arg1450*): 12%						T-FAP-01-R1					T-FAP-01-R2
Gene	Variant	HGVS		Actual Allele Frequency	Kit Information	Measured Allele Frequency	forward reads	reverse reads	S variant reads	total reads	Measured Allele Frequency	forward reads	reverse reads	S variant reads	total reads
APC	p.R1450*	NM_000038.6:c.4348C>T	SNV	0.12		0.1088	86	87	173	15660	0.104	81	91	172	1611
internal control: GNAS c.601C>T p.(Arg201Cys): 36%						T-FD-01-R1					T-FD-01-R2
Gene	Variant	HGVS		Actual Allele Frequency	Kit Information	Measured Allele Frequency	forward reads	reverse reads	S variant reads	total reads	Measured Allele Frequency	forward reads	reverse reads	S variant reads	total reads
GNAS	p.R201C	NM_000516.7:c.601C>T	SNV	0.36		0.372	291	277	568	1510	0.3669	405	372	777	2097
internal control: NF2 c.169C>T p.(Arg57*): het						T-NF-01-R1					T-NF-01-R2
Gene	Variant	HGVS		Actual Allele Frequency	Kit Information	Measured Allele Frequency	forward reads	reverse reads	S variant reads	total reads	Measured Allele Frequency	forward reads	reverse reads	S variant reads	total reads
NF2	p.R57*	NM_000268.4:c.169C>T	SNV	0.67		0.6795	984	966	1950	2858	0.6878	1040	1048	2088	3015
internal control: BRCA2 c.538A>T p.(Ile180Phe) Keimbahn: het						T-OC-01-R1
Gene	Variant	HGVS		Actual Allele Frequency	Kit Information	Measured Allele Frequency	forward reads	reverse reads	S variant reads	total reads
BRCA2	p.I180F	NM_000059.4:c.538A>T	SNV	0.48		0.4588	474	477	951	2056
internal control: NF2 c.222G>A p.(Trp74*): 81%						T-PC-01-R1					T-PC-01-R2
Gene	Variant	HGVS		Actual Allele Frequency	Kit Information	Measured Allele Frequency	forward reads	reverse reads	S variant reads	total reads	Measured Allele Frequency	forward reads	reverse reads	S variant reads	total reads
NF2	p.W74*	NM_000268.4:c.222G>A	SNV	0.81		0.7895	368	434	802	1015	0.8076	453	494	947	1169
Tissue WT reference material: Ashkenazim Son FFPE Reference Standard NA24385 (SensID)						T-SensID-R1
Gene	Variant	HGVS		Actual Allele Frequency	Kit Information	Measured Allele Frequency	forward reads	reverse reads	S variant reads	total reads
no pathogenic variants expected						no pathogenic variants detected
Abbreviations
CRC	colorectal cancer
EC	endometrial cancer
FAP	familial adenomatous polyposis
FD	polyostotic fibrous dysplasia
NF	neurofibromatosis
OC	ovarial cancer
PC	prostate cancer
PROS	assymetric overgrowth syndrome
Sera	Seraseq reference material
Horizon	Horizon reference material
SensID	SensID reference material

## Sheet: Supplementary Table 8
Supplementary Table 8: Sensitivity and PPV
	Liquid biopsy workflow
	5% - R1	5% - R2	1% - R1	1% - R2	0.5% - R1	0.5% - R2	Total
Complete target region (102 kb)
Effective Coverage	1495	2201	1804	1868	916	2132
SNVs
TP	8	8	8	8	8	8	48
FN	0	0	0	0	0	0	0
FP	5	6	5	4	2	6	28
Sensitivity	1	1	1	1	1	1	1
PPV	0.615	0.571	0.615	0.667	0.8	0.571	0.632
InDels
TP	7	7	7	7	6	5	39
FN	0	0	0	0	1	2	3
FP	1	2	1	0	0	3	7
Sensitivity	1	1	1	1	0.857	0.714	0.929
PPV	0.875	0.778	0.875	1	1	0.625	0.848
Cancer hotspot regions (2.5 kb)
SNVs
TP	8	8	8	8	8	8	48
FN	0	0	0	0	0	0	0
FP	0	1	1	2	0	0	4
Sensitivity	1	1	1	1	1	1	1
PPV	1	0.889	0.889	0.8	1	1	0.923
InDels
TP	6	6	6	6	4	5	33
FN	0	0	0	0	2	1	3
FP	0	0	0	0	0	0	0
Sensitivity	1	1	1	1	0.667	0.833	0.917
PPV	1	1	1	1	1	1	1
	Somatic workflow
	T-CRC-04 (10%)	T-CRC-04 (20%)	T-EC-01 (10%)	T-EC-01 (20%)	T-NF-01 (10%)	T-NF-01 (20%)	Total
Effective Coverage	636	635	636	634	639	641
SNVs
TP	76	95	74	90	81	99	515
FN	0	1	0	2	0	0	3
FP	0	0	0	0	0	0	0
Sensitivity	1	0.99	1	0.978	1	1	0.994
PPV	1	1	1	1	1	1	1
InDels
TP	4	4	4	4	3	3	22
FN	0	0	0	0	0	0	0
FP	0	0	0	0	1	2	3
Sensitivity	1	1	1	1	1	1	1
PPV	1	1	1	1	0.75	0.6	0.88

## Sheet: Supplementary Table 9
Supplementary Table 9: Cancer hotspot regions reported by Chang et al.
chromosome	start	end
chr1	2556665	2556667
chr1	2559849	2559851
chr1	8013371	8013372
chr1	8013373	8013374
chr1	8014252	8014253
chr1	9719923	9719924
chr1	9724054	9724056
chr1	9726971	9726972
chr1	11109317	11109320
chr1	11114337	11114338
chr1	11117038	11117039
chr1	11117040	11117041
chr1	11124515	11124517
chr1	11128018	11128019
chr1	11128020	11128021
chr1	11128106	11128108
chr1	11128125	11128126
chr1	11129787	11129788
chr1	11129789	11129790
chr1	11130746	11130747
chr1	11157171	11157174
chr1	11157217	11157218
chr1	11157241	11157242
chr1	11157244	11157247
chr1	11157252	11157253
chr1	26761011	26761012
chr1	26763285	26763287
chr1	26766219	26766220
chr1	26772516	26772517
chr1	26773455	26773457
chr1	26773715	26773716
chr1	26774607	26774609
chr1	26779058	26779059
chr1	26779061	26779062
chr1	26779862	26779864
chr1	26780156	26780158
chr1	26780369	26780371
chr1	28279157	28279158
chr1	58782736	58782737
chr1	64839715	64839717
chr1	77962824	77962826
chr1	85267794	85267795
chr1	85267807	85267808
chr1	85267811	85267812
chr1	114713906	114713911
chr1	114716122	114716124
chr1	114716125	114716127
chr1	119915523	119915524
chr1	119997044	119997045
chr1	155904469	155904470
chr1	155904493	155904495
chr1	155904738	155904739
chr1	226064433	226064434
chr1	226064453	226064455
chr1	226379964	226379965
chr1	241504141	241504142
chr1	241504143	241504144
chr1	243695713	243695714
chr10	8064094	8064095
chr10	8073780	8073783
chr10	8073786	8073788
chr10	43121967	43121968
chr10	68686556	68686557
chr10	68686558	68686559
chr10	87864514	87864515
chr10	87864516	87864517
chr10	87864538	87864541
chr10	87864547	87864548
chr10	87894024	87894026
chr10	87894047	87894048
chr10	87894049	87894050
chr10	87894056	87894058
chr10	87925528	87925530
chr10	87925542	87925543
chr10	87925546	87925548
chr10	87925549	87925552
chr10	87925557	87925559
chr10	87931043	87931045
chr10	87931047	87931049
chr10	87931089	87931091
chr10	87933010	87933011
chr10	87933032	87933037
chr10	87933060	87933061
chr10	87933071	87933074
chr10	87933089	87933092
chr10	87933128	87933130
chr10	87933134	87933136
chr10	87933137	87933139
chr10	87933143	87933149
chr10	87933152	87933154
chr10	87933164	87933167
chr10	87933177	87933179
chr10	87933195	87933196
chr10	87933221	87933223
chr10	87952117	87952119
chr10	87952132	87952134
chr10	87952135	87952137
chr10	87952141	87952143
chr10	87952144	87952145
chr10	87952146	87952147
chr10	87952153	87952159
chr10	87952259	87952261
chr10	87957850	87957852
chr10	87957914	87957916
chr10	87957957	87957959
chr10	87957969	87957970
chr10	87958019	87958021
chr10	87960891	87960893
chr10	87960912	87960914
chr10	87960920	87960922
chr10	87961049	87961051
chr10	87961094	87961096
chr10	87961099	87961100
chr10	87961118	87961120
chr10	87965284	87965286
chr10	87965295	87965298
chr10	113165573	113165575
chr10	121498519	121498522
chr10	121515258	121515260
chr10	121515279	121515280
chr10	121520090	121520092
chr10	121520159	121520160
chr10	121520161	121520163
chr10	121551305	121551307
chr11	533551	533553
chr11	533872	533875
chr11	534284	534286
chr11	534287	534289
chr11	14294842	14294844
chr11	17720145	17720148
chr11	61430173	61430175
chr11	61438001	61438002
chr11	64361696	64361698
chr11	64370310	64370314
chr11	69641337	69641338
chr11	69641339	69641340
chr11	69641442	69641445
chr11	69641450	69641452
chr11	69651249	69651251
chr11	69651252	69651254
chr11	72228215	72228216
chr11	72238042	72238043
chr11	101042083	101042085
chr11	108244872	108244874
chr11	108247070	108247072
chr11	108289760	108289762
chr11	108345817	108345818
chr11	108347317	108347319
chr11	108347355	108347357
chr11	108347360	108347363
chr11	108365358	108365360
chr11	118481869	118481870
chr11	119278219	119278220
chr11	119278221	119278222
chr12	913900	913902
chr12	11650160	11650161
chr12	11869810	11869812
chr12	11884539	11884542
chr12	12718053	12718055
chr12	12718314	12718315
chr12	12718822	12718824
chr12	25225626	25225628
chr12	25225712	25225714
chr12	25227340	25227349
chr12	25245285	25245286
chr12	25245318	25245319
chr12	25245320	25245321
chr12	25245327	25245328
chr12	25245345	25245352
chr12	25245353	25245354
chr12	25245371	25245372
chr12	45836857	45836859
chr12	45836907	45836908
chr12	49022631	49022634
chr12	49026429	49026431
chr12	49039610	49039611
chr12	49042813	49042814
chr12	49042815	49042816
chr12	49048664	49048665
chr12	49048666	49048667
chr12	50087377	50087379
chr12	56083846	56083847
chr12	56085032	56085033
chr12	56085066	56085070
chr12	56085136	56085138
chr12	56087835	56087838
chr12	56087863	56087865
chr12	56087874	56087876
chr12	56088137	56088138
chr12	56088556	56088558
chr12	56088652	56088654
chr12	56088752	56088753
chr12	56088821	56088823
chr12	56093492	56093493
chr12	56097860	56097861
chr12	56098847	56098849
chr12	57468053	57468055
chr12	57751646	57751648
chr12	57751652	57751654
chr12	112450360	112450361
chr12	112450384	112450385
chr12	112450386	112450387
chr12	112450393	112450395
chr12	112450405	112450407
chr12	112473039	112473040
chr12	112477650	112477651
chr12	112477718	112477720
chr12	112488443	112488445
chr12	112488465	112488467
chr12	112489083	112489085
chr12	112489095	112489096
chr12	112489103	112489106
chr12	114682861	114682864
chr12	120978846	120978847
chr12	120988845	120988847
chr12	120994313	120994314
chr12	120996318	120996320
chr12	121001067	121001069
chr12	132673702	132673703
chr12	132676597	132676599
chr12	132687263	132687264
chr13	20988342	20988344
chr13	28018502	28018505
chr13	28034080	28034082
chr13	28034102	28034103
chr13	28034104	28034105
chr13	28034106	28034107
chr13	28034110	28034111
chr13	28034112	28034114
chr13	28034117	28034119
chr13	28034120	28034121
chr13	28034122	28034126
chr13	28034129	28034131
chr13	28034135	28034136
chr13	28034137	28034138
chr13	32344623	32344625
chr13	40665597	40665599
chr13	40666140	40666142
chr13	40666146	40666149
chr13	48304049	48304051
chr13	48307277	48307279
chr13	48342596	48342598
chr13	48342714	48342716
chr13	48345077	48345078
chr13	48349023	48349024
chr13	48360015	48360016
chr13	48362846	48362848
chr13	48367511	48367512
chr13	48373492	48373493
chr13	48376915	48376917
chr13	48379591	48379594
chr13	48379623	48379624
chr13	48379650	48379652
chr13	48380061	48380062
chr13	48380084	48380086
chr13	48380162	48380164
chr13	48380241	48380243
chr13	48381244	48381246
chr13	48381401	48381402
chr13	48453030	48453032
chr13	48453111	48453113
chr13	48456202	48456203
chr13	48456205	48456207
chr13	48456349	48456351
chr13	48459685	48459687
chr13	48459833	48459835
chr13	48465202	48465204
chr13	48465236	48465239
chr13	48465368	48465370
chr13	48473357	48473359
chr13	48707202	48707203
chr13	72761924	72761927
chr13	72761963	72761964
chr13	72763511	72763513
chr13	72772198	72772200
chr13	72772225	72772227
chr13	72773777	72773779
chr13	109782883	109782884
chr14	37591557	37591558
chr14	37591559	37591560
chr14	37591583	37591584
chr14	37591804	37591805
chr14	37591896	37591897
chr14	37591914	37591915
chr14	37591934	37591935
chr14	37591941	37591942
chr14	37591972	37591973
chr14	37591979	37591980
chr14	37591981	37591983
chr14	37591985	37591988
chr14	37591990	37591991
chr14	37591994	37591995
chr14	37592000	37592004
chr14	37592005	37592008
chr14	37592009	37592010
chr14	37592012	37592013
chr14	37592014	37592016
chr14	37592017	37592022
chr14	37592025	37592026
chr14	37592027	37592028
chr14	37592034	37592035
chr14	37592042	37592045
chr14	37592055	37592056
chr14	37592058	37592059
chr14	37592106	37592108
chr14	37592126	37592127
chr14	37592128	37592129
chr14	37592255	37592256
chr14	37592257	37592258
chr14	65078026	65078030
chr14	65093772	65093773
chr14	65093795	65093796
chr14	95091291	95091293
chr14	95091300	95091302
chr14	95094126	95094127
chr14	95103364	95103365
chr14	104773081	104773083
chr14	104776710	104776711
chr14	104776712	104776713
chr14	104776719	104776720
chr14	104780107	104780108
chr14	104780213	104780214
chr15	38351373	38351374
chr15	38351375	38351376
chr15	40382869	40382871
chr15	40382898	40382900
chr15	40382905	40382906
chr15	40382916	40382918
chr15	41729229	41729230
chr15	44711546	44711549
chr15	44711565	44711566
chr15	44711580	44711582
chr15	44711613	44711615
chr15	44715420	44715422
chr15	66435102	66435105
chr15	66435112	66435113
chr15	66435114	66435117
chr15	66436747	66436748
chr15	66436755	66436756
chr15	66436760	66436761
chr15	66436765	66436766
chr15	66436767	66436768
chr15	66436814	66436818
chr15	66436823	66436826
chr15	66436835	66436837
chr15	66436841	66436843
chr15	66481792	66481794
chr15	66490590	66490591
chr15	67181383	67181385
chr15	67181440	67181442
chr15	90088604	90088607
chr15	90088701	90088703
chr15	98707851	98707854
chr16	293719	293720
chr16	2172279	2172282
chr16	2175553	2175555
chr16	2597215	2597217
chr16	3731322	3731323
chr16	3736701	3736706
chr16	3736713	3736714
chr16	3736764	3736766
chr16	3736793	3736796
chr16	3738603	3738605
chr16	3738613	3738614
chr16	3738615	3738617
chr16	3738648	3738650
chr16	3738659	3738662
chr16	11255470	11255472
chr16	56748286	56748287
chr16	56748289	56748290
chr16	56839582	56839583
chr16	67029408	67029410
chr16	67036690	67036692
chr16	67610832	67610835
chr16	67611508	67611509
chr16	67612018	67612020
chr16	67612030	67612032
chr16	67616852	67616853
chr16	67620738	67620740
chr16	67621575	67621576
chr16	68738314	68738315
chr16	68801692	68801694
chr16	68808567	68808569
chr16	68808729	68808730
chr16	68810268	68810269
chr16	68810270	68810271
chr16	68810341	68810343
chr16	68811681	68811682
chr16	68811712	68811714
chr16	68811853	68811855
chr16	68813495	68813497
chr16	68828172	68828173
chr16	89282157	89282158
chr16	89283494	89283495
chr16	89283505	89283506
chr16	89285435	89285436
chr17	7313292	7313293
chr17	7313377	7313378
chr17	7670683	7670685
chr17	7670698	7670700
chr17	7670715	7670717
chr17	7673532	7673535
chr17	7673536	7673537
chr17	7673578	7673579
chr17	7673607	7673610
chr17	7673698	7673700
chr17	7673702	7673704
chr17	7673727	7673728
chr17	7673739	7673740
chr17	7673742	7673743
chr17	7673758	7673759
chr17	7673762	7673767
chr17	7673770	7673771
chr17	7673773	7673782
chr17	7673783	7673784
chr17	7673786	7673791
chr17	7673792	7673793
chr17	7673794	7673797
chr17	7673798	7673800
chr17	7673801	7673812
chr17	7673814	7673815
chr17	7673816	7673817
chr17	7673818	7673821
chr17	7673822	7673828
chr17	7673833	7673835
chr17	7673837	7673839
chr17	7674177	7674180
chr17	7674181	7674182
chr17	7674185	7674194
chr17	7674195	7674203
chr17	7674205	7674207
chr17	7674209	7674223
chr17	7674224	7674227
chr17	7674228	7674234
chr17	7674235	7674258
chr17	7674260	7674263
chr17	7674266	7674269
chr17	7674272	7674273
chr17	7674290	7674292
chr17	7674856	7674858
chr17	7674870	7674873
chr17	7674876	7674879
chr17	7674883	7674890
chr17	7674892	7674894
chr17	7674906	7674909
chr17	7674910	7674911
chr17	7674912	7674913
chr17	7674915	7674918
chr17	7674919	7674920
chr17	7674925	7674927
chr17	7674930	7674931
chr17	7674932	7674933
chr17	7674938	7674942
chr17	7674943	7674948
chr17	7674949	7674954
chr17	7674955	7674957
chr17	7674961	7674963
chr17	7674970	7674973
chr17	7675050	7675053
chr17	7675059	7675060
chr17	7675063	7675064
chr17	7675065	7675066
chr17	7675069	7675071
chr17	7675074	7675080
chr17	7675082	7675086
chr17	7675087	7675089
chr17	7675092	7675095
chr17	7675096	7675098
chr17	7675108	7675110
chr17	7675112	7675113
chr17	7675116	7675117
chr17	7675118	7675119
chr17	7675121	7675128
chr17	7675129	7675131
chr17	7675133	7675144
chr17	7675146	7675152
chr17	7675155	7675158
chr17	7675159	7675162
chr17	7675166	7675168
chr17	7675173	7675177
chr17	7675179	7675182
chr17	7675183	7675191
chr17	7675196	7675197
chr17	7675201	7675214
chr17	7675215	7675220
chr17	7675221	7675224
chr17	7675228	7675229
chr17	7675230	7675238
chr17	7675991	7675993
chr17	7675994	7675996
chr17	7676008	7676011
chr17	7676029	7676032
chr17	7676036	7676038
chr17	7676039	7676041
chr17	7676042	7676044
chr17	7676047	7676048
chr17	7676049	7676050
chr17	7676053	7676057
chr17	7676058	7676059
chr17	7676095	7676097
chr17	7676209	7676211
chr17	7676272	7676274
chr17	7676379	7676381
chr17	12081464	12081466
chr17	12095580	12095582
chr17	12107826	12107828
chr17	12125371	12125373
chr17	12129288	12129289
chr17	12139836	12139838
chr17	31206296	31206298
chr17	31206359	31206361
chr17	31235622	31235623
chr17	31327837	31327839
chr17	31350208	31350210
chr17	31940311	31940313
chr17	39511530	39511531
chr17	39708402	39708403
chr17	39708506	39708508
chr17	39710408	39710410
chr17	39710456	39710458
chr17	39711954	39711956
chr17	39723347	39723352
chr17	39723403	39723405
chr17	39723540	39723541
chr17	39723649	39723650
chr17	39723965	39723967
chr17	39724003	39724004
chr17	39724007	39724008
chr17	39724727	39724728
chr17	39724730	39724731
chr17	39724734	39724735
chr17	39724743	39724745
chr17	39724746	39724749
chr17	39725078	39725079
chr17	39725138	39725139
chr17	39725160	39725161
chr17	40354349	40354351
chr17	42322400	42322402
chr17	42323042	42323043
chr17	42323049	42323050
chr17	42323051	42323052
chr17	42329557	42329558
chr17	42329634	42329637
chr17	49619061	49619064
chr17	49619067	49619070
chr17	49619075	49619076
chr17	49619085	49619088
chr17	49619236	49619237
chr17	49619279	49619282
chr17	49619325	49619327
chr17	58358664	58358665
chr17	58363542	58363543
chr17	58363581	58363582
chr17	58371028	58371030
chr17	58692703	58692704
chr17	58703293	58703294
chr17	60663306	60663307
chr17	63929437	63929439
chr17	63929475	63929476
chr17	72122735	72122736
chr17	72122739	72122740
chr17	72122782	72122783
chr17	76736813	76736814
chr17	76736853	76736854
chr17	76736860	76736861
chr17	76736862	76736864
chr17	76736876	76736877
chr17	80707907	80707908
chr18	47841839	47841840
chr18	47841841	47841843
chr18	47848509	47848511
chr18	47848557	47848559
chr18	47848563	47848564
chr18	47868433	47868434
chr18	51048718	51048721
chr18	51048788	51048789
chr18	51054858	51054859
chr18	51065454	51065456
chr18	51065517	51065519
chr18	51065520	51065522
chr18	51065523	51065525
chr18	51065529	51065531
chr18	51065532	51065535
chr18	51065537	51065538
chr18	51065546	51065550
chr18	51065552	51065555
chr18	51065558	51065559
chr18	51067034	51067036
chr18	51067133	51067135
chr18	51076661	51076663
chr18	51078284	51078286
chr18	51078335	51078337
chr18	51078377	51078380
chr18	51078383	51078386
chr18	51078407	51078409
chr18	51078414	51078415
chr18	51078416	51078419
chr18	51078421	51078422
chr18	51078425	51078426
chr18	63318150	63318152
chr18	63318274	63318276
chr18	63318567	63318568
chr18	63318569	63318570
chr18	63318600	63318603
chr19	1207162	1207163
chr19	1207201	1207202
chr19	1207203	1207205
chr19	1218414	1218416
chr19	1218500	1218501
chr19	1219321	1219323
chr19	1219413	1219415
chr19	1220370	1220372
chr19	1220400	1220401
chr19	1220427	1220430
chr19	1220443	1220444
chr19	1220448	1220450
chr19	1220487	1220489
chr19	1220493	1220496
chr19	1220578	1220580
chr19	1220629	1220631
chr19	1220640	1220642
chr19	1220643	1220646
chr19	1220649	1220651
chr19	1220698	1220700
chr19	1220706	1220709
chr19	1220717	1220719
chr19	1221211	1221212
chr19	1221228	1221230
chr19	1221340	1221341
chr19	1221946	1221948
chr19	1222006	1222007
chr19	1222982	1222984
chr19	1222986	1222988
chr19	1612366	1612367
chr19	3115013	3115016
chr19	3118943	3118945
chr19	4117550	4117551
chr19	4117552	4117553
chr19	5214578	5214581
chr19	5244276	5244277
chr19	10156447	10156448
chr19	10180851	10180852
chr19	10486724	10486726
chr19	10489738	10489741
chr19	10489769	10489771
chr19	10491651	10491653
chr19	10491903	10491905
chr19	10491942	10491944
chr19	10492086	10492088
chr19	10492122	10492124
chr19	10499569	10499571
chr19	10499703	10499704
chr19	10499705	10499706
chr19	10996249	10996250
chr19	11013014	11013015
chr19	11013016	11013017
chr19	11018978	11018979
chr19	11018980	11018981
chr19	11021835	11021838
chr19	11023574	11023576
chr19	11030749	11030751
chr19	11030815	11030817
chr19	11033307	11033309
chr19	11033316	11033318
chr19	11033436	11033438
chr19	11033469	11033471
chr19	14516687	14516688
chr19	15239996	15239998
chr19	18162973	18162974
chr19	18167238	18167240
chr19	19150725	19150726
chr19	33301483	33301484
chr19	33301488	33301489
chr19	40255192	40255193
chr19	40255207	40255208
chr19	40255209	40255210
chr19	40255218	40255219
chr19	41237976	41237978
chr19	41242898	41242899
chr19	42287240	42287242
chr19	42287562	42287563
chr19	42287564	42287567
chr19	42287568	42287570
chr19	42287575	42287576
chr19	42287604	42287607
chr19	42287652	42287654
chr19	42287673	42287674
chr19	42287675	42287676
chr19	42294897	42294899
chr19	42294906	42294908
chr19	45353086	45353088
chr19	45353096	45353098
chr19	45357297	45357299
chr19	45357360	45357362
chr19	45364311	45364313
chr19	45364428	45364429
chr19	45368960	45368961
chr19	45370166	45370167
chr19	45370196	45370197
chr19	52212717	52212718
chr19	52212725	52212726
chr19	52212727	52212730
chr19	52213069	52213070
chr2	15942193	15942195
chr2	25234372	25234374
chr2	25753606	25753607
chr2	25756063	25756064
chr2	25756065	25756066
chr2	25878219	25878221
chr2	29209797	29209799
chr2	29213993	29213994
chr2	29220828	29220831
chr2	29383811	29383813
chr2	29383828	29383830
chr2	39054636	39054637
chr2	39058747	39058750
chr2	46380262	46380264
chr2	46380266	46380267
chr2	47471040	47471041
chr2	61488231	61488233
chr2	61492335	61492337
chr2	111150114	111150116
chr2	127259373	127259374
chr2	127259375	127259376
chr2	157766003	157766004
chr2	157770384	157770386
chr2	157774113	157774114
chr2	177234055	177234056
chr2	177234070	177234073
chr2	177234074	177234076
chr2	177234077	177234082
chr2	177234086	177234088
chr2	177234190	177234191
chr2	177234195	177234196
chr2	177234206	177234208
chr2	177234214	177234217
chr2	177234222	177234223
chr2	177234224	177234226
chr2	177234227	177234229
chr2	177234230	177234232
chr2	177234233	177234234
chr2	177234235	177234236
chr2	177234238	177234241
chr2	177234244	177234247
chr2	177234251	177234252
chr2	197400727	197400729
chr2	197400751	197400753
chr2	197401886	197401887
chr2	197401984	197401989
chr2	197402105	197402110
chr2	197402634	197402637
chr2	197402756	197402757
chr2	197402758	197402760
chr2	197402764	197402766
chr2	201266687	201266689
chr2	201272776	201272778
chr2	201272896	201272897
chr2	201276862	201276864
chr2	201285306	201285308
chr2	201285315	201285316
chr2	203867990	203867991
chr2	208248387	208248389
chr2	211383676	211383677
chr2	211383873	211383874
chr2	211387027	211387029
chr2	211420570	211420571
chr2	211561995	211561997
chr2	211562068	211562070
chr2	211624002	211624003
chr2	211624004	211624005
chr2	224506990	224506992
chr2	224584949	224584950
chr20	9580615	9580616
chr20	32788883	32788884
chr20	32788885	32788886
chr20	42315776	42315779
chr20	42315859	42315860
chr20	42352202	42352204
chr20	42677926	42677929
chr20	47624064	47624066
chr20	58905427	58905429
chr20	58909364	58909366
chr20	58909539	58909542
chr21	34859484	34859486
chr21	34880578	34880581
chr21	38383780	38383781
chr21	43093170	43093172
chr21	43093189	43093190
chr21	43094666	43094667
chr21	43104345	43104346
chr21	43104375	43104377
chr22	21772873	21772875
chr22	23833669	23833670
chr22	23834141	23834143
chr22	23834150	23834152
chr22	28696958	28696960
chr22	41129964	41129965
chr22	41157397	41157398
chr22	41169524	41169525
chr22	41169526	41169527
chr22	41169569	41169571
chr22	41169616	41169617
chr22	41170403	41170405
chr22	41170470	41170472
chr22	41170482	41170484
chr22	41170514	41170519
chr22	41172663	41172664
chr3	10142039	10142041
chr3	10142048	10142051
chr3	10142067	10142069
chr3	10142070	10142071
chr3	10142078	10142081
chr3	10142084	10142087
chr3	10142102	10142104
chr3	10142108	10142110
chr3	10142112	10142114
chr3	10142177	10142183
chr3	10142186	10142189
chr3	10146511	10146514
chr3	10146515	10146516
chr3	10146517	10146518
chr3	10146522	10146524
chr3	10146533	10146535
chr3	10146576	10146578
chr3	10146623	10146625
chr3	10146636	10146638
chr3	10149784	10149786
chr3	10149794	10149797
chr3	10149803	10149805
chr3	10149806	10149809
chr3	10149828	10149829
chr3	12604192	12604195
chr3	12604199	12604200
chr3	30674185	30674187
chr3	30688469	30688470
chr3	30688471	30688472
chr3	30691449	30691450
chr3	30691476	30691478
chr3	38139992	38139994
chr3	38140767	38140768
chr3	38140800	38140801
chr3	38141149	38141150
chr3	41224577	41224578
chr3	41224581	41224583
chr3	41224588	41224589
chr3	41224594	41224595
chr3	41224596	41224597
chr3	41224601	41224603
chr3	41224605	41224610
chr3	41224611	41224613
chr3	41224615	41224619
chr3	41224620	41224622
chr3	41224630	41224634
chr3	41224635	41224636
chr3	41224637	41224638
chr3	41224640	41224643
chr3	41224644	41224646
chr3	41225798	41225800
chr3	41227274	41227275
chr3	41233405	41233408
chr3	41233417	41233420
chr3	41234216	41234218
chr3	47101474	47101477
chr3	47103388	47103390
chr3	47106027	47106029
chr3	47106120	47106121
chr3	47113874	47113875
chr3	49360308	49360310
chr3	49368498	49368500
chr3	49368519	49368521
chr3	49368535	49368536
chr3	49375450	49375451
chr3	49375464	49375465
chr3	49375469	49375472
chr3	49375479	49375481
chr3	49375488	49375489
chr3	49375523	49375525
chr3	49375539	49375540
chr3	49375575	49375577
chr3	49684188	49684189
chr3	52409574	52409575
chr3	52409576	52409577
chr3	52409582	52409583
chr3	52409592	52409593
chr3	52576677	52576679
chr3	52603538	52603539
chr3	52609311	52609312
chr3	52609751	52609752
chr3	70972665	70972667
chr3	70972676	70972677
chr3	70977831	70977833
chr3	73065720	73065722
chr3	89210111	89210112
chr3	119905853	119905854
chr3	128481905	128481908
chr3	135201569	135201572
chr3	138655401	138655403
chr3	138655449	138655451
chr3	138734643	138734644
chr3	138946320	138946321
chr3	138946370	138946371
chr3	170295930	170295932
chr3	179198825	179198826
chr3	179198852	179198853
chr3	179198854	179198855
chr3	179198856	179198857
chr3	179198936	179198938
chr3	179198939	179198941
chr3	179199065	179199066
chr3	179199087	179199088
chr3	179199092	179199094
chr3	179199101	179199103
chr3	179199128	179199130
chr3	179199133	179199136
chr3	179199139	179199142
chr3	179199144	179199148
chr3	179199149	179199150
chr3	179199155	179199160
chr3	179199165	179199166
chr3	179199168	179199169
chr3	179199689	179199690
chr3	179203759	179203761
chr3	179203762	179203765
chr3	179203777	179203779
chr3	179204511	179204513
chr3	179204532	179204534
chr3	179204535	179204537
chr3	179204574	179204576
chr3	179210188	179210189
chr3	179210191	179210192
chr3	179210236	179210237
chr3	179210271	179210272
chr3	179210276	179210277
chr3	179210280	179210281
chr3	179210282	179210284
chr3	179210286	179210287
chr3	179210289	179210291
chr3	179210292	179210293
chr3	179210298	179210299
chr3	179210321	179210322
chr3	179210436	179210438
chr3	179218285	179218286
chr3	179218293	179218295
chr3	179218302	179218308
chr3	179219633	179219634
chr3	179221145	179221147
chr3	179230038	179230039
chr3	179230255	179230256
chr3	179230347	179230348
chr3	179234166	179234167
chr3	179234168	179234169
chr3	179234175	179234177
chr3	179234217	179234219
chr3	179234229	179234230
chr3	179234283	179234287
chr3	179234288	179234289
chr3	179234295	179234298
chr3	179234301	179234303
chr3	179234311	179234312
chr3	179234349	179234351
chr3	185466824	185466825
chr3	186783610	186783613
chr3	187725064	187725066
chr3	187725556	187725558
chr3	189864230	189864231
chr3	189868680	189868682
chr3	189869328	189869330
chr3	189894283	189894284
chr4	1793957	1793958
chr4	1801836	1801837
chr4	1801840	1801841
chr4	1804361	1804362
chr4	1804364	1804365
chr4	1804371	1804372
chr4	1804391	1804392
chr4	1806161	1806164
chr4	1974937	1974938
chr4	54264974	54264976
chr4	54264992	54264994
chr4	54277978	54277981
chr4	54285924	54285927
chr4	54726011	54726012
chr4	54727415	54727416
chr4	54727417	54727418
chr4	54727419	54727421
chr4	54727422	54727425
chr4	54727432	54727444
chr4	54727446	54727448
chr4	54727461	54727463
chr4	54727464	54727465
chr4	54727473	54727474
chr4	54727486	54727487
chr4	54727488	54727490
chr4	54727493	54727496
chr4	54727500	54727501
chr4	54728054	54728055
chr4	54728056	54728057
chr4	54728091	54728092
chr4	54733153	54733155
chr4	54733165	54733168
chr4	54733171	54733176
chr4	54736785	54736788
chr4	55090036	55090039
chr4	55090052	55090054
chr4	55106776	55106777
chr4	55106778	55106779
chr4	105235589	105235590
chr4	152322938	152322940
chr4	152323031	152323033
chr4	152324292	152324295
chr4	152326012	152326016
chr4	152326054	152326056
chr4	152326090	152326092
chr4	152326135	152326137
chr4	152326213	152326215
chr4	152328231	152328233
chr4	152328303	152328305
chr4	152328314	152328317
chr4	152328357	152328359
chr4	152329729	152329731
chr4	152329753	152329755
chr4	152330753	152330755
chr4	152337801	152337804
chr4	152337830	152337831
chr4	152346984	152346986
chr4	152347070	152347071
chr4	152350039	152350041
chr4	152411762	152411764
chr4	186621705	186621707
chr5	236500	236502
chr5	256339	256340
chr5	256354	256355
chr5	35873557	35873559
chr5	35874462	35874463
chr5	35874464	35874465
chr5	35876289	35876291
chr5	38950544	38950546
chr5	56865442	56865443
chr5	56885937	56885938
chr5	58458400	58458402
chr5	68293122	68293123
chr5	68293309	68293310
chr5	68293317	68293319
chr5	68293320	68293321
chr5	68293370	68293371
chr5	68293378	68293379
chr5	68293383	68293385
chr5	68293387	68293389
chr5	68293391	68293392
chr5	68293394	68293395
chr5	68293706	68293708
chr5	68293721	68293722
chr5	68293723	68293725
chr5	68293726	68293729
chr5	68293733	68293734
chr5	68293743	68293744
chr5	68293745	68293746
chr5	68293748	68293749
chr5	68293750	68293751
chr5	68293752	68293758
chr5	68293759	68293764
chr5	68293765	68293767
chr5	68293769	68293771
chr5	68293772	68293773
chr5	68293776	68293782
chr5	68293786	68293787
chr5	68293788	68293792
chr5	68293793	68293795
chr5	68293797	68293798
chr5	68293799	68293802
chr5	68293803	68293804
chr5	68293805	68293808
chr5	68293834	68293836
chr5	68295247	68295248
chr5	68295249	68295250
chr5	68295256	68295258
chr5	68295266	68295270
chr5	68295274	68295278
chr5	68295279	68295280
chr5	68295282	68295283
chr5	68295284	68295286
chr5	68295287	68295288
chr5	68295289	68295291
chr5	68295293	68295299
chr5	68295301	68295304
chr5	68295306	68295308
chr5	68295312	68295313
chr5	68295314	68295315
chr5	68295317	68295318
chr5	68295417	68295419
chr5	112780894	112780895
chr5	112838398	112838399
chr5	112839473	112839474
chr5	112839500	112839501
chr5	112839537	112839538
chr5	112839575	112839576
chr5	112839605	112839606
chr5	112839650	112839651
chr5	112839692	112839693
chr5	112839725	112839726
chr5	112839728	112839729
chr5	112839782	112839783
chr5	112839809	112839810
chr5	112839811	112839812
chr5	112839815	112839816
chr5	112839878	112839880
chr5	132559358	132559359
chr5	177095414	177095415
chr5	177095549	177095550
chr5	177204231	177204232
chr5	177260150	177260152
chr6	394898	394901
chr6	394971	394972
chr6	407523	407524
chr6	407525	407526
chr6	26031742	26031743
chr6	26031744	26031745
chr6	26031907	26031908
chr6	26031909	26031910
chr6	26031977	26031979
chr6	26045519	26045521
chr6	26055888	26055889
chr6	26055890	26055891
chr6	26056085	26056086
chr6	26056359	26056360
chr6	27810181	27810183
chr6	29943461	29943462
chr6	30707383	30707384
chr6	30707392	30707393
chr6	31356824	31356826
chr6	31972345	31972346
chr6	31972347	31972348
chr6	33320110	33320112
chr6	33320120	33320121
chr6	36684101	36684104
chr6	37170578	37170579
chr6	37170595	37170596
chr6	37170646	37170647
chr6	37170772	37170773
chr6	37170800	37170801
chr6	37171027	37171028
chr6	37171173	37171175
chr6	41935949	41935950
chr6	41935992	41935993
chr6	93258240	93258243
chr6	152011696	152011697
chr6	152061016	152061017
chr6	152098784	152098788
chr6	152098790	152098791
chr6	157167056	157167057
chr6	157184419	157184421
chr6	157203924	157203927
chr7	2924296	2924297
chr7	2937108	2937111
chr7	2937176	2937177
chr7	2937979	2937981
chr7	2938685	2938687
chr7	2939860	2939861
chr7	2944250	2944252
chr7	2945897	2945898
chr7	2945899	2945900
chr7	5986812	5986813
chr7	6374768	6374770
chr7	6387228	6387229
chr7	6387260	6387262
chr7	6387275	6387277
chr7	6391996	6391998
chr7	6400174	6400176
chr7	6401925	6401927
chr7	6402342	6402343
chr7	50399976	50399977
chr7	55142381	55142382
chr7	55143385	55143387
chr7	55152580	55152582
chr7	55154016	55154018
chr7	55154049	55154051
chr7	55154127	55154129
chr7	55155849	55155850
chr7	55156612	55156614
chr7	55165342	55165345
chr7	55165349	55165350
chr7	55173983	55173986
chr7	55174013	55174015
chr7	55174754	55174755
chr7	55174771	55174778
chr7	55174782	55174783
chr7	55174784	55174785
chr7	55174786	55174787
chr7	55174789	55174791
chr7	55174796	55174799
chr7	55181296	55181297
chr7	55181304	55181305
chr7	55181308	55181309
chr7	55181311	55181312
chr7	55181315	55181321
chr7	55181323	55181324
chr7	55181377	55181379
chr7	55191745	55191746
chr7	55191747	55191748
chr7	55191760	55191762
chr7	55191821	55191822
chr7	55191830	55191831
chr7	74732628	74732629
chr7	74733936	74733937
chr7	74744928	74744930
chr7	81745059	81745060
chr7	92833128	92833129
chr7	116699749	116699750
chr7	116771968	116771970
chr7	116771988	116771991
chr7	116775059	116775061
chr7	116777408	116777410
chr7	116782062	116782063
chr7	116783358	116783360
chr7	116783419	116783420
chr7	129206556	129206557
chr7	129206558	129206559
chr7	129206563	129206565
chr7	129210499	129210500
chr7	140753321	140753322
chr7	140753325	140753326
chr7	140753330	140753338
chr7	140753340	140753341
chr7	140753344	140753346
chr7	140753347	140753349
chr7	140753352	140753355
chr7	140753392	140753393
chr7	140754186	140754187
chr7	140778026	140778027
chr7	140778030	140778032
chr7	140778036	140778037
chr7	140778041	140778042
chr7	140778052	140778054
chr7	140781600	140781603
chr7	140781610	140781611
chr7	140794467	140794469
chr7	140800359	140800360
chr7	148810367	148810369
chr7	148811633	148811636
chr7	148815507	148815508
chr7	151490961	151490964
chr7	152148280	152148282
chr7	152358669	152358671
chr8	38414787	38414788
chr8	38414789	38414790
chr8	38417330	38417331
chr8	38417332	38417333
chr8	54458424	54458425
chr8	54459957	54459958
chr8	55998384	55998386
chr8	68017851	68017852
chr8	70052278	70052280
chr8	70069248	70069249
chr8	70069250	70069251
chr8	73946731	73946734
chr8	127736611	127736612
chr8	127738433	127738435
chr8	127738436	127738438
chr8	127738698	127738699
chr8	127740482	127740483
chr9	8518097	8518099
chr9	21968242	21968244
chr9	21970899	21970901
chr9	21970969	21970973
chr9	21970998	21970999
chr9	21971000	21971001
chr9	21971016	21971019
chr9	21971027	21971030
chr9	21971035	21971037
chr9	21971093	21971094
chr9	21971096	21971097
chr9	21971106	21971112
chr9	21971119	21971121
chr9	21971137	21971139
chr9	21971184	21971185
chr9	21971186	21971187
chr9	21971207	21971210
chr9	21974677	21974680
chr9	21974684	21974685
chr9	21974701	21974704
chr9	21974712	21974713
chr9	21974715	21974716
chr9	21974719	21974720
chr9	21974725	21974726
chr9	21974727	21974728
chr9	21974745	21974746
chr9	21974792	21974793
chr9	37020770	37020771
chr9	77794570	77794572
chr9	77797576	77797578
chr9	77922195	77922196
chr9	77922338	77922340
chr9	99138005	99138007
chr9	99138059	99138061
chr9	99144881	99144882
chr9	99149251	99149253
chr9	107487064	107487065
chr9	107487066	107487067
chr9	125149781	125149782
chr9	125149800	125149801
chr9	132902602	132902604
chr9	134436504	134436505
chr9	136511180	136511182
chr9	136517780	136517781
chr9	136517827	136517828
chr9	136517829	136517830
chr9	136517872	136517875
chr9	136518596	136518597
chr9	136518612	136518613
chr9	136518614	136518615
chr9	136518617	136518618
chr9	136518620	136518621
chr9	136518676	136518677
chr9	136518760	136518762
chrX	1202500	1202502
chrX	20130606	20130609
chrX	20138593	20138595
chrX	20138600	20138602
chrX	20138609	20138611
chrX	20138612	20138614
chrX	20138615	20138617
chrX	20138621	20138622
chrX	20138623	20138624
chrX	20141624	20141625
chrX	20141629	20141631
chrX	20141634	20141637
chrX	40062190	40062191
chrX	44961281	44961283
chrX	45010958	45010960
chrX	45063469	45063472
chrX	45063556	45063557
chrX	45079213	45079215
chrX	45089931	45089932
chrX	45090720	45090722
chrX	45090864	45090866
chrX	45107407	45107409
chrX	45110076	45110078
chrX	47173197	47173198
chrX	47175016	47175018
chrX	47179126	47179127
chrX	47566720	47566723
chrX	47566727	47566728
chrX	67711620	67711622
chrX	67717528	67717530
chrX	67723700	67723701
chrX	67723709	67723711
chrX	71119392	71119393
chrX	71119396	71119397
chrX	71119402	71119404
chrX	71119407	71119408
chrX	71119415	71119416
chrX	71129404	71129405
chrX	71129406	71129408
chrX	77654136	77654137
chrX	77654138	77654139
chrX	77682536	77682537
chrX	77685006	77685008
chrX	124045346	124045348
chrX	153594545	153594546

## Sheet: Supplementary Table 10
Supplementary Table 10: Trueness and Precision
Liquid biopsy
Liquid reference material Seraseq® ctDNA Complete™ Reference Material 0.5%					LB-Sera-VAF_0.5-R1	LB-Sera-VAF_0.5-R2	Bias	Mean of reference VAF	Mean of Replicates	Bias	relative Bias	Trueness	pooled SD	pooled CV	Precision
Gene	Variant	HGVS		Actual Allele Frequency	Measured Allele Frequency	Measured Allele Frequency									Repeatability
BRAF	p.V600E	NM_004333.6:c.1799T>A	SNV	0.0048	0.00574053	0.00248139	-0.000689041	0.005247	0.006033	0.000787	0.149937	0.850064	0.00396	0.656352	0.343649
BRCA1	p.K654fs*47	NM_007294.4:c.1961del	InDel	0.0046	0.00566856	0.00233766	-0.000596891
BRCA2	p.R2645fs*3	NM_000059.4:c.7934del	InDel	0.005	0	0.00726783	-0.00136608
EGFR	p.L858R	NM_005228.5:c.2573T>G	SNV	0.0054	0.00659036	0.0041	-5.48214e-05
EGFR	p.T790M	NM_005228.5:c.2369C>T	SNV	0.0046	0.00597808	0.0065	0.00163904
EGFR	p.L747_P753>S	NM_005228.5:c.2240_2257del	InDel	0.0059	0.0131052	0.00991609	0.00561065
EGFR	p.S752_I759delSPKANKEI	NM_005228.5:c.2254_2277del	InDel	0.005	0.0120614	0.0078362	0.0049488
EGFR	p.E746_A750delELREA	NM_005228.5:c.2235_2249del	InDel	0.0064	0.00403966	0.00538186	-0.00168924
ERBB2	p.A775_G776insYVMA	NM_004448.4:c.2313_2324dup	InDel	0.0042	0	0	-0.0042
KRAS	p.G12D	NM_004985.5:c.35G>A	SNV	0.0056	0.00379651	0.0058	-0.000801746
KRAS	p.G12C	NM_004985.5:c.34G>T	SNV	0.0052	0.00759878	0.0061	0.00164939
KRAS	p.Q61H	NM_004985.5:c.183A>C	SNV	0.0056	0.00693178	0.01319	0.00446091
NRAS	p.Q61R	NM_002524.5:c.182A>G	SNV	0.0054	0.00570776	0.01319	0.0040489
PIK3CA	p.H1047R	NM_006218.4:c.3140A>G	SNV	0.0055	0.00494042	0.00466978	-0.000694898
PIK3CA	p.N1068fs*4	NM_006218.4:c.3204_3205insA	InDel	0.0055	0.00588978	0.00423089	-0.000439669
Liquid reference material Seraseq® ctDNA Complete™ Reference Material 1%					LB-Sera-VAF_1-R1	LB-Sera-VAF_1-R2	Bias	Mean of reference VAF	Mean of Replicates	Bias	relative Bias	Trueness	pooled SD	pooled CV	Precision
Gene	Variant	HGVS		Actual Allele Frequency	Measured Allele Frequency	Measured Allele Frequency									Repeatability
BRAF	p.V600E	NM_004333.6:c.1799T>A	SNV	0.0102	0.00802512	0.0100659	-0.00115446	0.010473	0.009683	-0.00079	-0.075429	0.92457	0.003372	0.348198	0.651802
BRCA1	p.K654fs*47	NM_007294.4:c.1961del	InDel	0.0099	0.0099728	0.00839161	-0.000717795
BRCA2	p.R2645fs*3	NM_000059.4:c.7934del	InDel	0.0094	0.0106984	0.0105109	0.00120466
EGFR	p.L858R	NM_005228.5:c.2573T>G	SNV	0.0107	0.015361	0.0086593	0.00131014
EGFR	p.T790M	NM_005228.5:c.2369C>T	SNV	0.0099	0.0135174	0.0109581	0.00233777
EGFR	p.L747_P753>S	NM_005228.5:c.2240_2257del	InDel	0.0115	0.0167774	0.0180838	0.00593055
EGFR	p.S752_I759delSPKANKEI	NM_005228.5:c.2254_2277del	InDel	0.0106	0.0130854	0.0146783	0.00328186
EGFR	p.E746_A750delELREA	NM_005228.5:c.2235_2249del	InDel	0.0118	0.00629591	0.0101781	-0.00356299
ERBB2	p.A775_G776insYVMA	NM_004448.4:c.2313_2324dup	InDel	0.0094	0.00434783	0.00390117	-0.0052755
KRAS	p.G12D	NM_004985.5:c.35G>A	SNV	0.0109	0.0077383	0.0136849	-0.000188391
KRAS	p.G12C	NM_004985.5:c.34G>T	SNV	0.0104	0.00845964	0.0147157	0.00118768
KRAS	p.Q61H	NM_004985.5:c.183A>C	SNV	0.0097	0.00822004	0.0085758	-0.00130208
NRAS	p.Q61R	NM_002524.5:c.182A>G	SNV	0.0109	0.00555836	0.00875386	-0.00374389
PIK3CA	p.H1047R	NM_006218.4:c.3140A>G	SNV	0.0109	0.00567721	0.00561798	-0.00525241
PIK3CA	p.N1068fs*4	NM_006218.4:c.3204_3205insA	InDel	0.0109	0.00617999	0.0034642	-0.0060779
Liquid reference material Seraseq® ctDNA Complete™ Reference Material 5%					LB-Sera-VAF_5-R1	LB-Sera-VAF_5-R1	Bias	Mean of reference VAF	Mean of Replicates	Bias	relative Bias	Trueness	pooled SD	pooled CV	Precision
Gene	Variant	HGVS		Actual Allele Frequency	Measured Allele Frequency	Measured Allele Frequency									Repeatability
BRAF	p.V600E	NM_004333.6:c.1799T>A	SNV	0.0526	0.045305	0.0574287	-0.00123317	0.05196	0.05195	-1e-05	-0.000192	0.999808	0.004197	0.080784	0.919216
BRCA1	p.K654fs*47	NM_007294.4:c.1961del	InDel	0.0479	0.0371379	0.0370889	-0.0107866
BRCA2	p.R2645fs*3	NM_000059.4:c.7934del	InDel	0.0461	0.0482955	0.042654	-0.000625259
EGFR	p.L858R	NM_005228.5:c.2573T>G	SNV	0.053	0.0560706	0.0562379	0.00315426
EGFR	p.T790M	NM_005228.5:c.2369C>T	SNV	0.0503	0.0414882	0.0450974	-0.00700723
EGFR	p.L747_P753>S	NM_005228.5:c.2240_2257del	InDel	0.0602	0.0882069	0.0974921	0.0326495
EGFR	p.S752_I759delSPKANKEI	NM_005228.5:c.2254_2277del	InDel	0.0514	0.0722777	0.0878187	0.0286482
EGFR	p.E746_A750delELREA	NM_005228.5:c.2235_2249del	InDel	0.0572	0.0401206	0.0455158	-0.0143818
ERBB2	p.A775_G776insYVMA	NM_004448.4:c.2313_2324dup	InDel	0.0512	0.0183472	0.0222113	-0.0309208
KRAS	p.G12D	NM_004985.5:c.35G>A	SNV	0.0535	0.0547625	0.0592409	0.00350166
KRAS	p.G12C	NM_004985.5:c.34G>T	SNV	0.0528	0.0503985	0.0502316	-0.00248497
KRAS	p.Q61H	NM_004985.5:c.183A>C	SNV	0.0489	0.0490944	0.0544588	0.0028766
NRAS	p.Q61R	NM_002524.5:c.182A>G	SNV	0.0547	0.0505479	0.0472081	-0.00582199
PIK3CA	p.H1047R	NM_006218.4:c.3140A>G	SNV	0.0498	0.0611846	0.0459395	0.00376209
PIK3CA	p.N1068fs*4	NM_006218.4:c.3204_3205insA	InDel	0.0498	0.0530504	0.0437006	-0.0014245
Tissue biopsy
Tissue reference material: Quantitative Multiplex Reference Standard (FFPE) (Horizon)					T-Horizon-R1	T-Horizon-R2	Bias
Gene	Variant	HGVS		Actual Allele Frequency	Measured Allele Frequency	Measured Allele Frequency
BRAF	p.V600E	NM_004333.6:c.1799T>A	SNV	0.1269	0.102792	0.0954879	-0.0277601
EGFR	p.G719S	NM_005228.5:c.2155G>A	SNV	0.242	0.229252	0.230817	-0.0119653
KRAS	p.G13D	NM_004985.5:c.38G>A	SNV	0.1375	0.149326	0.144906	0.00961606
KRAS	p.G12D	NM_004985.5:c.35G>A	SNV	0.0575	0.0770774	0.0722922	0.0171848
NRAS	p.Q61K	NM_002524.5:c.182A>G	SNV	0.1228	0.130978	0.132251	0.00881436
PIK3CA	p.H1047R	NM_006218.4:c.3140A>G	SNV	0.1813	0.168385	0.166667	-0.0137742
PIK3CA	p.E545K	NM_006218.4:c.1633G>A	SNV	0.0834	0.415328	0.434924	0.341726
internal control: MLH1 c.2224C>T p.(Gln742*): 31%					T-CRC-04-R1	T-CRC-04-R2	Bias
Gene	Variant	HGVS		Actual Allele Frequency	Measured Allele Frequency	Measured Allele Frequency
MLH1	p.Q742*	NM_000249.4:c.2224C>T	SNV	0.31	0.3103	0.329	0.00965
internal control: MSH6 c.3261del p.(Phe1088Serfs*2): 17%					T-EC-01-R1	T-EC-01-R2	Bias
Gene	Variant	HGVS		Actual Allele Frequency	Measured Allele Frequency	Measured Allele Frequency
MSH6	p.F1088Sfs*2	NM_000179.3:c.3261del	InDel	0.17	0.1024	0.0803	-0.07865
internal control: APC c.4348C>T p.(Arg1450*): 12%					T-FAP-01-R1	T-FAP-01-R2	Bias
Gene	Variant	HGVS		Actual Allele Frequency	Measured Allele Frequency	Measured Allele Frequency
APC	p.R1450*	NM_000038.6:c.4348C>T	SNV	0.12	0.1088	0.104	-0.0136
internal control: GNAS c.601C>T p.(Arg201Cys): 36%					T-FD-01-R1	T-FD-01-R2	Bias
Gene	Variant	HGVS		Actual Allele Frequency	Measured Allele Frequency	Measured Allele Frequency
GNAS	p.R201C	NM_000516.7:c.601C>T	SNV	0.36	0.372	0.3669	0.00945
internal control: NF2 c.169C>T p.(Arg57*): het					T-NF-01-R1	T-NF-01-R2	Bias
Gene	Variant	HGVS		Actual Allele Frequency	Measured Allele Frequency	Measured Allele Frequency
NF2	p.R57*	NM_000268.4:c.169C>T	SNV	0.67	0.6795	0.6878	0.01365
internal control: NF2 c.222G>A p.(Trp74*): 81%					T-PC-01-R1	T-PC-01-R2	Bias
Gene	Variant	HGVS		Actual Allele Frequency	Measured Allele Frequency	Measured Allele Frequency
NF2	p.W74*	NM_000268.4:c.222G>A	SNV	0.81	0.7895	0.8076	-0.01145
Abbreviations
CRC	colorectal cancer
EC	endometrial cancer
FAP	familial adenomatous polyposis
FD	polyostotic fibrous dysplasia
NF	neurofibromatosis
OC	ovarial cancer
PC	prostate cancer
PROS	assymetric overgrowth syndrome
Sera	Seraseq reference material
Horizon	Horizon reference material
